# Supplementary material for: Circulating Peptidome Is Strongly Altered in COVID-19 Patients
Source: Int J Environ Res Public Health. 2023 Jan 14;20(2):1564. doi: 10.3390/ijerph20021564 (PMC9865723; doi:10.3390/ijerph20021564)
Supplement: Supplementary file 1 [file ijerph-20-01564-s001.zip]

Archive with 2 entries (2 files):
- ijerph-2071854-supplementary-Table S3.xlsx
- ijerph-2071854-supplementary-Tables S1 and S2 and Figures S1-S13.pdf
