# Supplementary material for: Circulating Peptidome Is Strongly Altered in COVID-19 Patients
Source: Int J Environ Res Public Health. 2023 Jan 14;20(2):1564. doi: 10.3390/ijerph20021564 (PMC9865723; doi:10.3390/ijerph20021564)
Supplement: Supplementary file 1 [file ijerph-20-01564-s001.zip › ijerph-2071854-supplementary-Table S3.xlsx]

## Sheet: Comment
Generated by http://proteasix.cs.manchester.ac.uk on Wed Nov 09 2022 22:27:05 GMT+0100 (Ora standard dell%u2019Europa centrale)
Results format for the Predicted finding modeThe outcome of the prediction tool for the Predicted finding mode is a set of lines/rows displayed in simple text area. Each line/row has tab-separated values for the following columns:
– Peptide identifier (Peptide ID): this is the peptide identifier (as provided by the user).
– Parent Protein AC from input: UniProt accession for the parent protein.
– Start amino acid: a number that indicates the Start amino acid position in the Parent protein sequence (as provided by the user).
– End amino acid: a number that indicates the Stop amino acid position in the Parent protein sequence (as provided by the user).
– N or C-terminus: it asserts if this is a N- or a C-terminal cleavage site.
– Protease Human/Mouse/Rat: gene symbol (UniProt accession; UniProt identifier) for the endopeptidase.
– Cleavage site: amino acid sequence at cleavage site.
– Source: it shows the MEROPS ID, which has a MEROPS specificity matrix.
– Plausible proteolysis: only endoprotease activity for the given input peptide is considered. This is a difference with respect to the Observed
finding mode.
– Probability Calculated: confidence probability for the cleavage site calculated using a log-likelihood based on the protease MEROPS
specificity weight matrix.
– Threshold applied (value): either MEROPS score threshold or 99th percentile and its value in brackets.
– Sensitivity: percentage of cleavage sites correctly predicted to be cleaved by the protease.
– Specificity: : percentage of cleavage sites correctly predicted not to be cleaved by the protease.
See also FAQs section "How is the probability for cleavage site prediction calculated?".
Note: when the simple text area appears, the "New prediction" button also appears. This button will go to the first step of the prediction tool where the user input is required.

## Sheet: Proteasix upregulated prevision
Peptide ID	Parent Protein AC from input	Start amino acid	End amino acid	N or C-terminus	Protease Human/Mouse/Rat	Cleavage site	Source	Plausible proteolysis	Probability Calculated	Threshold applied (value)	Sensitivity	Specificity
1	P02766	137	147	N-terminus	Capn1 (O35350; CAN1_MOUSE). CAPN1 (P07384; CAN1_HUMAN). Capn1 (P97571; CAN1_RAT)	PYSYSTTA	MEROPS:C02.001	Endopeptidase (input)	-2227	MEROPS score threshold (-24.18)	84	5833
1	P02766	137	147	N-terminus	Capn2 (O08529; CAN2_MOUSE). CAPN2 (P17655; CAN2_HUMAN). Capn2 (Q07009; CAN2_RAT)	PYSYSTTA	MEROPS:C02.002	Endopeptidase (input)	-2302	MEROPS score threshold (-24.15)	57	5787
1	P02766	137	147	N-terminus	CTSE (P14091; CATE_HUMAN). Ctse (P16228; CATE_RAT). Ctse (P70269; CATE_MOUSE)	PYSYSTTA	MEROPS:A01.010	Endopeptidase (input)	-2179	MEROPS score threshold (-22.27)	71	8748
1	P02766	137	147	N-terminus	CTSG (P08311; CATG_HUMAN). Ctsg (P17977; CATG_RAT). Ctsg (P28293; CATG_MOUSE)	PYSYSTTA	MEROPS:S01.133	Endopeptidase (input)	-2185	MEROPS score threshold (-24.91)	63	7825
1	P02766	137	147	N-terminus	PGA3 (P0DJD8; PEPA3_HUMAN)	PYSYSTTA	MEROPS:A01.001	Endopeptidase (input)	-2345	MEROPS score threshold (-24.17)	72	4997
2	P00450	1055	1065	N-terminus	Capn1 (O35350; CAN1_MOUSE). CAPN1 (P07384; CAN1_HUMAN). Capn1 (P97571; CAN1_RAT)	ETTYTVLQ	MEROPS:C02.001	Endopeptidase (input)	-2274	MEROPS score threshold (-24.18)	84	5833
2	P00450	1055	1065	N-terminus	Capn2 (O08529; CAN2_MOUSE). CAPN2 (P17655; CAN2_HUMAN). Capn2 (Q07009; CAN2_RAT)	ETTYTVLQ	MEROPS:C02.002	Endopeptidase (input)	-2322	MEROPS score threshold (-24.15)	57	5787
2	P00450	1055	1065	N-terminus	CTSD (P07339; CATD_HUMAN). Ctsd (P18242; CATD_MOUSE). Ctsd (P24268; CATD_RAT)	ETTYTVLQ	MEROPS:A01.009	Endopeptidase (input)	-2114	MEROPS score threshold (-22.64)	79	8474
2	P00450	1055	1065	N-terminus	CTSE (P14091; CATE_HUMAN). Ctse (P16228; CATE_RAT). Ctse (P70269; CATE_MOUSE)	ETTYTVLQ	MEROPS:A01.010	Endopeptidase (input)	-2158	MEROPS score threshold (-22.27)	71	8748
2	P00450	1055	1065	N-terminus	CTSG (P08311; CATG_HUMAN). Ctsg (P17977; CATG_RAT). Ctsg (P28293; CATG_MOUSE)	ETTYTVLQ	MEROPS:S01.133	Endopeptidase (input)	-2442	MEROPS score threshold (-24.91)	63	7825
2	P00450	1055	1065	N-terminus	Mep1a (P28825; MEP1A_MOUSE). MEP1A (Q16819; MEP1A_HUMAN). Mep1a (Q64230; MEP1A_RAT)	ETTYTVLQ	MEROPS:M12.002	Endopeptidase (input)	-2307	MEROPS score threshold (-23.48)	78	6559
2	P00450	1055	1065	N-terminus	Mmp25 (Q3U435; MMP25_MOUSE). MMP25 (Q9NPA2; MMP25_HUMAN)	ETTYTVLQ	MEROPS:M10.024	Endopeptidase (input)	-2443	MEROPS score threshold (-24.46)	28	8271
2	P00450	1055	1065	N-terminus	PGA3 (P0DJD8; PEPA3_HUMAN)	ETTYTVLQ	MEROPS:A01.001	Endopeptidase (input)	-209	MEROPS score threshold (-24.17)	72	4997
2	P00450	1055	1065	N-terminus	Pgc (P04073; PEPC_RAT). PGC (P20142; PEPC_HUMAN). Pgc (Q9D7R7; PEPC_MOUSE)	ETTYTVLQ	MEROPS:A01.003	Endopeptidase (input)	-1973	99th percentile (-20.44)	100	9953
3	P02671	21	35	C-terminus	Capn1 (O35350; CAN1_MOUSE). CAPN1 (P07384; CAN1_HUMAN). Capn1 (P97571; CAN1_RAT)	GGVRGPRV	MEROPS:C02.001	Endopeptidase (input)	-2057	MEROPS score threshold (-24.18)	84	5833
3	P02671	21	35	N-terminus	Capn2 (O08529; CAN2_MOUSE). CAPN2 (P17655; CAN2_HUMAN). Capn2 (Q07009; CAN2_RAT)	AWTADSGE	MEROPS:C02.002	Endopeptidase (input)	-2371	MEROPS score threshold (-24.15)	57	5787
3	P02671	21	35	C-terminus	Capn2 (O08529; CAN2_MOUSE). CAPN2 (P17655; CAN2_HUMAN). Capn2 (Q07009; CAN2_RAT)	GGVRGPRV	MEROPS:C02.002	Endopeptidase (input)	-2067	MEROPS score threshold (-24.15)	57	5787
3	P02671	21	35	N-terminus	Ctsb (P00787; CATB_RAT). CTSB (P07858; CATB_HUMAN). Ctsb (P10605; CATB_MOUSE)	AWTADSGE	MEROPS:C01.060	Endopeptidase (input)	-2326	MEROPS score threshold (-23.76)	79	8099
3	P02671	21	35	C-terminus	Ctsb (P00787; CATB_RAT). CTSB (P07858; CATB_HUMAN). Ctsb (P10605; CATB_MOUSE)	GGVRGPRV	MEROPS:C01.060	Endopeptidase (input)	-2241	MEROPS score threshold (-23.76)	79	8099
3	P02671	21	35	N-terminus	Ctsk (O35186; CATK_RAT). CTSK (P43235; CATK_HUMAN). Ctsk (P55097; CATK_MOUSE)	AWTADSGE	MEROPS:C01.036	Endopeptidase (input)	-2343	MEROPS score threshold (-25.77)	57	7657
3	P02671	21	35	C-terminus	Ctsk (O35186; CATK_RAT). CTSK (P43235; CATK_HUMAN). Ctsk (P55097; CATK_MOUSE)	GGVRGPRV	MEROPS:C01.036	Endopeptidase (input)	-2082	MEROPS score threshold (-25.77)	57	7657
3	P02671	21	35	N-terminus	Ctsl (P06797; CATL1_MOUSE). Ctsl (P07154; CATL1_RAT). CTSL (P07711; CATL1_HUMAN)	AWTADSGE	MEROPS:C01.032	Endopeptidase (input)	-2503	MEROPS score threshold (-25.1)	68	6299
3	P02671	21	35	C-terminus	Ctsl (P06797; CATL1_MOUSE). Ctsl (P07154; CATL1_RAT). CTSL (P07711; CATL1_HUMAN)	GGVRGPRV	MEROPS:C01.032	Endopeptidase (input)	-2092	MEROPS score threshold (-25.1)	68	6299
3	P02671	21	35	N-terminus	Ctss (O70370; CATS_MOUSE). CTSS (P25774; CATS_HUMAN). Ctss (Q02765; CATS_RAT)	AWTADSGE	MEROPS:C01.034	Endopeptidase (input)	-231	MEROPS score threshold (-25.53)	60	6146
3	P02671	21	35	C-terminus	Ctss (O70370; CATS_MOUSE). CTSS (P25774; CATS_HUMAN). Ctss (Q02765; CATS_RAT)	GGVRGPRV	MEROPS:C01.034	Endopeptidase (input)	-229	MEROPS score threshold (-25.53)	60	6146
3	P02671	21	35	C-terminus	F2 (P00734; THRB_HUMAN). F2 (P18292; THRB_RAT). F2 (P19221; THRB_MOUSE)	GGVRGPRV	MEROPS:S01.217	Endopeptidase (input)	-1825	MEROPS score threshold (-21.09)	78	9893
3	P02671	21	35	C-terminus	KLK2 (P20151; KLK2_HUMAN)	GGVRGPRV	MEROPS:S01.161	Endopeptidase (input)	-1829	99th percentile (-18.81)	25	9981
3	P02671	21	35	C-terminus	KLK6 (Q92876; KLK6_HUMAN)	GGVRGPRV	MEROPS:S01.236	Endopeptidase (input)	-2142	MEROPS score threshold (-23.61)	80	9576
3	P02671	21	35	N-terminus	Mep1a (P28825; MEP1A_MOUSE). MEP1A (Q16819; MEP1A_HUMAN). Mep1a (Q64230; MEP1A_RAT)	AWTADSGE	MEROPS:M12.002	Endopeptidase (input)	-2118	MEROPS score threshold (-23.48)	78	6559
3	P02671	21	35	C-terminus	Mep1a (P28825; MEP1A_MOUSE). MEP1A (Q16819; MEP1A_HUMAN). Mep1a (Q64230; MEP1A_RAT)	GGVRGPRV	MEROPS:M12.002	Endopeptidase (input)	-2217	MEROPS score threshold (-23.48)	78	6559
3	P02671	21	35	C-terminus	MMP14 (P50281; MMP14_HUMAN). Mmp14 (P53690; MMP14_MOUSE). Mmp14 (Q10739; MMP14_RAT)	GGVRGPRV	MEROPS:M10.014	Endopeptidase (input)	-2249	MEROPS score threshold (-22.96)	75	8066
3	P02671	21	35	C-terminus	MMP7 (P09237; MMP7_HUMAN). Mmp7 (P50280; MMP7_RAT). Mmp7 (Q10738; MMP7_MOUSE)	GGVRGPRV	MEROPS:M10.008	Endopeptidase (input)	-2364	MEROPS score threshold (-26.58)	54	5397
3	P02671	21	35	N-terminus	PGA3 (P0DJD8; PEPA3_HUMAN)	AWTADSGE	MEROPS:A01.001	Endopeptidase (input)	-2345	MEROPS score threshold (-24.17)	72	4997
3	P02671	21	35	C-terminus	PLG (P00747; PLMN_HUMAN). Plg (P20918; PLMN_MOUSE). Plg (Q01177; PLMN_RAT)	GGVRGPRV	MEROPS:S01.233	Endopeptidase (input)	-2071	MEROPS score threshold (-22.58)	70	9416
3	P02671	21	35	C-terminus	TMPRSS6 (Q8IU80; TMPS6_HUMAN). Tmprss6 (Q9DBI0; TMPS6_MOUSE)	GGVRGPRV	MEROPS:S01.308	Endopeptidase (input)	-2021	MEROPS score threshold (-20.95)	57	9881
3	P02671	21	35	C-terminus	TMPRSS7 (Q7RTY8; TMPS7_HUMAN). Tmprss7 (Q8BIK6; TMPS7_MOUSE)	GGVRGPRV	MEROPS:S01.072	Endopeptidase (input)	-2065	MEROPS score threshold (-22.87)	64	9417
3	P02671	21	35	C-terminus	Try3 (P08426; TRY3_RAT)	GGVRGPRV	MEROPS:S01.151	Endopeptidase (input)	-2114	MEROPS score threshold (-21.71)	78	9267
4	P02656	21	28	N-terminus	ADAM17 (P78536; ADA17_HUMAN). Adam17 (Q9Z0F8; ADA17_MOUSE). Adam17 (Q9Z1K9; ADA17_RAT)	SARASEAE	MEROPS:M12.217	Endopeptidase (input)	-1884	99th percentile (-19.15)	30	9949
4	P02656	21	28	N-terminus	Capn1 (O35350; CAN1_MOUSE). CAPN1 (P07384; CAN1_HUMAN). Capn1 (P97571; CAN1_RAT)	SARASEAE	MEROPS:C02.001	Endopeptidase (input)	-2088	MEROPS score threshold (-24.18)	84	5833
4	P02656	21	28	N-terminus	Capn2 (O08529; CAN2_MOUSE). CAPN2 (P17655; CAN2_HUMAN). Capn2 (Q07009; CAN2_RAT)	SARASEAE	MEROPS:C02.002	Endopeptidase (input)	-203	MEROPS score threshold (-24.15)	57	5787
4	P02656	21	28	N-terminus	Cela1 (P00773; CELA1_RAT). Cela1 (Q91X79; CELA1_MOUSE). CELA1 (Q9UNI1; CELA1_HUMAN)	SARASEAE	MEROPS:S01.153	Endopeptidase (input)	-2047	99th percentile (-20.73)	0	9961
4	P02656	21	28	N-terminus	Ctsb (P00787; CATB_RAT). CTSB (P07858; CATB_HUMAN). Ctsb (P10605; CATB_MOUSE)	SARASEAE	MEROPS:C01.060	Endopeptidase (input)	-2292	MEROPS score threshold (-23.76)	79	8099
4	P02656	21	28	C-terminus	CTSD (P07339; CATD_HUMAN). Ctsd (P18242; CATD_MOUSE). Ctsd (P24268; CATD_RAT)	DASLLSFM	MEROPS:A01.009	Endopeptidase (input)	-2166	MEROPS score threshold (-22.64)	79	8474
4	P02656	21	28	C-terminus	CTSE (P14091; CATE_HUMAN). Ctse (P16228; CATE_RAT). Ctse (P70269; CATE_MOUSE)	DASLLSFM	MEROPS:A01.010	Endopeptidase (input)	-2094	MEROPS score threshold (-22.27)	71	8748
4	P02656	21	28	N-terminus	CTSG (P08311; CATG_HUMAN). Ctsg (P17977; CATG_RAT). Ctsg (P28293; CATG_MOUSE)	SARASEAE	MEROPS:S01.133	Endopeptidase (input)	-2306	MEROPS score threshold (-24.91)	63	7825
4	P02656	21	28	C-terminus	CTSG (P08311; CATG_HUMAN). Ctsg (P17977; CATG_RAT). Ctsg (P28293; CATG_MOUSE)	DASLLSFM	MEROPS:S01.133	Endopeptidase (input)	-2178	MEROPS score threshold (-24.91)	63	7825
4	P02656	21	28	N-terminus	Ctsl (P06797; CATL1_MOUSE). Ctsl (P07154; CATL1_RAT). CTSL (P07711; CATL1_HUMAN)	SARASEAE	MEROPS:C01.032	Endopeptidase (input)	-2336	MEROPS score threshold (-25.1)	68	6299
4	P02656	21	28	N-terminus	Ctss (O70370; CATS_MOUSE). CTSS (P25774; CATS_HUMAN). Ctss (Q02765; CATS_RAT)	SARASEAE	MEROPS:C01.034	Endopeptidase (input)	-231	MEROPS score threshold (-25.53)	60	6146
4	P02656	21	28	N-terminus	Gzma (P11032; GRAA_MOUSE). GZMA (P12544; GRAA_HUMAN)	SARASEAE	MEROPS:S01.135	Endopeptidase (input)	-2173	MEROPS score threshold (-21.78)	80	9496
4	P02656	21	28	N-terminus	Mcpt3 (P21843; MCPT3_MOUSE). CMA1 (P23946; CMA1_HUMAN)	SARASEAE	MEROPS:S01.140	Endopeptidase (input)	-2175	MEROPS score threshold (-23.04)	93	9534
4	P02656	21	28	N-terminus	Mep1a (P28825; MEP1A_MOUSE). MEP1A (Q16819; MEP1A_HUMAN). Mep1a (Q64230; MEP1A_RAT)	SARASEAE	MEROPS:M12.002	Endopeptidase (input)	-2154	MEROPS score threshold (-23.48)	78	6559
4	P02656	21	28	N-terminus	Mmp13 (P23097; MMP13_RAT). Mmp13 (P33435; MMP13_MOUSE). MMP13 (P45452; MMP13_HUMAN)	SARASEAE	MEROPS:M10.013	Endopeptidase (input)	-2289	MEROPS score threshold (-23.33)	70	9366
4	P02656	21	28	N-terminus	MMP14 (P50281; MMP14_HUMAN). Mmp14 (P53690; MMP14_MOUSE). Mmp14 (Q10739; MMP14_RAT)	SARASEAE	MEROPS:M10.014	Endopeptidase (input)	-2008	MEROPS score threshold (-22.96)	75	8066
4	P02656	21	28	N-terminus	MMP2 (P08253; MMP2_HUMAN). Mmp2 (P33434; MMP2_MOUSE). Mmp2 (P33436; MMP2_RAT)	SARASEAE	MEROPS:M10.003	Endopeptidase (input)	-2156	MEROPS score threshold (-22.7)	76	8688
4	P02656	21	28	C-terminus	MMP2 (P08253; MMP2_HUMAN). Mmp2 (P33434; MMP2_MOUSE). Mmp2 (P33436; MMP2_RAT)	DASLLSFM	MEROPS:M10.003	Endopeptidase (input)	-2226	MEROPS score threshold (-22.7)	76	8688
4	P02656	21	28	N-terminus	Mmp25 (Q3U435; MMP25_MOUSE). MMP25 (Q9NPA2; MMP25_HUMAN)	SARASEAE	MEROPS:M10.024	Endopeptidase (input)	-2073	MEROPS score threshold (-24.46)	28	8271
4	P02656	21	28	N-terminus	Mmp3 (P03957; MMP3_RAT). MMP3 (P08254; MMP3_HUMAN). Mmp3 (P28862; MMP3_MOUSE)	SARASEAE	MEROPS:M10.005	Endopeptidase (input)	-2025	MEROPS score threshold (-23.35)	70	7935
4	P02656	21	28	C-terminus	Mmp3 (P03957; MMP3_RAT). MMP3 (P08254; MMP3_HUMAN). Mmp3 (P28862; MMP3_MOUSE)	DASLLSFM	MEROPS:M10.005	Endopeptidase (input)	-2269	MEROPS score threshold (-23.35)	70	7935
4	P02656	21	28	C-terminus	MMP7 (P09237; MMP7_HUMAN). Mmp7 (P50280; MMP7_RAT). Mmp7 (Q10738; MMP7_MOUSE)	DASLLSFM	MEROPS:M10.008	Endopeptidase (input)	-2293	MEROPS score threshold (-26.58)	54	5397
4	P02656	21	28	N-terminus	Mmp8 (O70138; MMP8_MOUSE). Mmp8 (O88766; MMP8_RAT). MMP8 (P22894; MMP8_HUMAN)	SARASEAE	MEROPS:M10.002	Endopeptidase (input)	-2219	MEROPS score threshold (-22.73)	38	906
4	P02656	21	28	N-terminus	MMP9 (P14780; MMP9_HUMAN). Mmp9 (P41245; MMP9_MOUSE). Mmp9 (P50282; MMP9_RAT)	SARASEAE	MEROPS:M10.004	Endopeptidase (input)	-2002	MEROPS score threshold (-24.54)	63	6368
4	P02656	21	28	C-terminus	MMP9 (P14780; MMP9_HUMAN). Mmp9 (P41245; MMP9_MOUSE). Mmp9 (P50282; MMP9_RAT)	DASLLSFM	MEROPS:M10.004	Endopeptidase (input)	-243	MEROPS score threshold (-24.54)	63	6368
4	P02656	21	28	N-terminus	PGA3 (P0DJD8; PEPA3_HUMAN)	SARASEAE	MEROPS:A01.001	Endopeptidase (input)	-235	MEROPS score threshold (-24.17)	72	4997
4	P02656	21	28	C-terminus	PGA3 (P0DJD8; PEPA3_HUMAN)	DASLLSFM	MEROPS:A01.001	Endopeptidase (input)	-2248	MEROPS score threshold (-24.17)	72	4997
5	P0C0L4	957	965	N-terminus	ELANE (P08246; ELNE_HUMAN). Elane (Q3UP87; ELNE_MOUSE)	HRGRTLEI	MEROPS:S01.131	Endopeptidase (input)	-2356	MEROPS score threshold (-23.57)	77	7782
5	P0C0L4	957	965	N-terminus	Gzma (P11032; GRAA_MOUSE). GZMA (P12544; GRAA_HUMAN)	HRGRTLEI	MEROPS:S01.135	Endopeptidase (input)	-2018	MEROPS score threshold (-21.78)	80	9496
5	P0C0L4	957	965	N-terminus	KLK6 (Q92876; KLK6_HUMAN)	HRGRTLEI	MEROPS:S01.236	Endopeptidase (input)	-2219	MEROPS score threshold (-23.61)	80	9576
5	P0C0L4	957	965	N-terminus	Mep1a (P28825; MEP1A_MOUSE). MEP1A (Q16819; MEP1A_HUMAN). Mep1a (Q64230; MEP1A_RAT)	HRGRTLEI	MEROPS:M12.002	Endopeptidase (input)	-2281	MEROPS score threshold (-23.48)	78	6559
5	P0C0L4	957	965	N-terminus	MMP7 (P09237; MMP7_HUMAN). Mmp7 (P50280; MMP7_RAT). Mmp7 (Q10738; MMP7_MOUSE)	HRGRTLEI	MEROPS:M10.008	Endopeptidase (input)	-2641	MEROPS score threshold (-26.58)	54	5397
5	P0C0L4	957	965	N-terminus	PLG (P00747; PLMN_HUMAN). Plg (P20918; PLMN_MOUSE). Plg (Q01177; PLMN_RAT)	HRGRTLEI	MEROPS:S01.233	Endopeptidase (input)	-2169	MEROPS score threshold (-22.58)	70	9416
5	P0C0L4	957	965	N-terminus	Try3 (P08426; TRY3_RAT)	HRGRTLEI	MEROPS:S01.151	Endopeptidase (input)	-2126	MEROPS score threshold (-21.71)	78	9267
6	P0C0L5	957	965	N-terminus	ELANE (P08246; ELNE_HUMAN). Elane (Q3UP87; ELNE_MOUSE)	HRGRTLEI	MEROPS:S01.131	Endopeptidase (input)	-2356	MEROPS score threshold (-23.57)	77	7782
6	P0C0L5	957	965	N-terminus	Gzma (P11032; GRAA_MOUSE). GZMA (P12544; GRAA_HUMAN)	HRGRTLEI	MEROPS:S01.135	Endopeptidase (input)	-2018	MEROPS score threshold (-21.78)	80	9496
6	P0C0L5	957	965	N-terminus	KLK6 (Q92876; KLK6_HUMAN)	HRGRTLEI	MEROPS:S01.236	Endopeptidase (input)	-2219	MEROPS score threshold (-23.61)	80	9576
6	P0C0L5	957	965	N-terminus	Mep1a (P28825; MEP1A_MOUSE). MEP1A (Q16819; MEP1A_HUMAN). Mep1a (Q64230; MEP1A_RAT)	HRGRTLEI	MEROPS:M12.002	Endopeptidase (input)	-2281	MEROPS score threshold (-23.48)	78	6559
6	P0C0L5	957	965	N-terminus	MMP7 (P09237; MMP7_HUMAN). Mmp7 (P50280; MMP7_RAT). Mmp7 (Q10738; MMP7_MOUSE)	HRGRTLEI	MEROPS:M10.008	Endopeptidase (input)	-2641	MEROPS score threshold (-26.58)	54	5397
6	P0C0L5	957	965	N-terminus	PLG (P00747; PLMN_HUMAN). Plg (P20918; PLMN_MOUSE). Plg (Q01177; PLMN_RAT)	HRGRTLEI	MEROPS:S01.233	Endopeptidase (input)	-2169	MEROPS score threshold (-22.58)	70	9416
6	P0C0L5	957	965	N-terminus	Try3 (P08426; TRY3_RAT)	HRGRTLEI	MEROPS:S01.151	Endopeptidase (input)	-2126	MEROPS score threshold (-21.71)	78	9267
7	P00738	19	31	N-terminus	Capn1 (O35350; CAN1_MOUSE). CAPN1 (P07384; CAN1_HUMAN). Capn1 (P97571; CAN1_RAT)	QLFAVDSG	MEROPS:C02.001	Endopeptidase (input)	-2396	MEROPS score threshold (-24.18)	84	5833
7	P00738	19	31	N-terminus	Capn2 (O08529; CAN2_MOUSE). CAPN2 (P17655; CAN2_HUMAN). Capn2 (Q07009; CAN2_RAT)	QLFAVDSG	MEROPS:C02.002	Endopeptidase (input)	-2395	MEROPS score threshold (-24.15)	57	5787
7	P00738	19	31	C-terminus	Casp1 (P29452; CASP1_MOUSE). CASP1 (P29466; CASP1_HUMAN). Casp1 (P43527; CASP1_RAT)	IADDGCPK	MEROPS:C14.001	Endopeptidase (input)	-2187	MEROPS score threshold (-22.04)	95	9619
7	P00738	19	31	N-terminus	Ctsb (P00787; CATB_RAT). CTSB (P07858; CATB_HUMAN). Ctsb (P10605; CATB_MOUSE)	QLFAVDSG	MEROPS:C01.060	Endopeptidase (input)	-2081	MEROPS score threshold (-23.76)	79	8099
7	P00738	19	31	N-terminus	Ctsk (O35186; CATK_RAT). CTSK (P43235; CATK_HUMAN). Ctsk (P55097; CATK_MOUSE)	QLFAVDSG	MEROPS:C01.036	Endopeptidase (input)	-2277	MEROPS score threshold (-25.77)	57	7657
7	P00738	19	31	N-terminus	Ctsl (P06797; CATL1_MOUSE). Ctsl (P07154; CATL1_RAT). CTSL (P07711; CATL1_HUMAN)	QLFAVDSG	MEROPS:C01.032	Endopeptidase (input)	-2083	MEROPS score threshold (-25.1)	68	6299
7	P00738	19	31	N-terminus	Ctss (O70370; CATS_MOUSE). CTSS (P25774; CATS_HUMAN). Ctss (Q02765; CATS_RAT)	QLFAVDSG	MEROPS:C01.034	Endopeptidase (input)	-2151	MEROPS score threshold (-25.53)	60	6146
7	P00738	19	31	N-terminus	Mcpt3 (P21843; MCPT3_MOUSE). CMA1 (P23946; CMA1_HUMAN)	QLFAVDSG	MEROPS:S01.140	Endopeptidase (input)	-2254	MEROPS score threshold (-23.04)	93	9534
7	P00738	19	31	N-terminus	Mep1a (P28825; MEP1A_MOUSE). MEP1A (Q16819; MEP1A_HUMAN). Mep1a (Q64230; MEP1A_RAT)	QLFAVDSG	MEROPS:M12.002	Endopeptidase (input)	-2175	MEROPS score threshold (-23.48)	78	6559
7	P00738	19	31	N-terminus	Mme (P07861; NEP_RAT). MME (P08473; NEP_HUMAN). Mme (Q61391; NEP_MOUSE)	QLFAVDSG	MEROPS:M13.001	Endopeptidase (input)	-2308	MEROPS score threshold (-24.37)	58	8721
7	P00738	19	31	N-terminus	Mmp12 (P34960; MMP12_MOUSE). MMP12 (P39900; MMP12_HUMAN). Mmp12 (Q63341; MMP12_RAT)	QLFAVDSG	MEROPS:M10.009	Endopeptidase (input)	-2249	MEROPS score threshold (-22.75)	67	8847
7	P00738	19	31	N-terminus	MMP14 (P50281; MMP14_HUMAN). Mmp14 (P53690; MMP14_MOUSE). Mmp14 (Q10739; MMP14_RAT)	QLFAVDSG	MEROPS:M10.014	Endopeptidase (input)	-2215	MEROPS score threshold (-22.96)	75	8066
7	P00738	19	31	N-terminus	Mmp3 (P03957; MMP3_RAT). MMP3 (P08254; MMP3_HUMAN). Mmp3 (P28862; MMP3_MOUSE)	QLFAVDSG	MEROPS:M10.005	Endopeptidase (input)	-2261	MEROPS score threshold (-23.35)	70	7935
7	P00738	19	31	N-terminus	MMP7 (P09237; MMP7_HUMAN). Mmp7 (P50280; MMP7_RAT). Mmp7 (Q10738; MMP7_MOUSE)	QLFAVDSG	MEROPS:M10.008	Endopeptidase (input)	-2355	MEROPS score threshold (-26.58)	54	5397
7	P00738	19	31	N-terminus	MMP9 (P14780; MMP9_HUMAN). Mmp9 (P41245; MMP9_MOUSE). Mmp9 (P50282; MMP9_RAT)	QLFAVDSG	MEROPS:M10.004	Endopeptidase (input)	-2218	MEROPS score threshold (-24.54)	63	6368
7	P00738	19	31	N-terminus	PGA3 (P0DJD8; PEPA3_HUMAN)	QLFAVDSG	MEROPS:A01.001	Endopeptidase (input)	-2308	MEROPS score threshold (-24.17)	72	4997

## Sheet: Proteasix downregulated previsi
Peptide ID	Parent Protein AC from input	Start amino acid	End amino acid	N or C-terminus	Protease Human/Mouse/Rat	Cleavage site	Source	Plausible proteolysis	Probability Calculated	Threshold applied (value)	Sensitivity	Specificity
1	P02768	25	51	C-terminus	Capn1 (O35350; CAN1_MOUSE). CAPN1 (P07384; CAN1_HUMAN). Capn1 (P97571; CAN1_RAT)	LIAFAQYL	MEROPS:C02.001	Endopeptidase (input)	-2347	MEROPS score threshold (-24.18)	84	5833
1	P02768	25	51	C-terminus	CTSD (P07339; CATD_HUMAN). Ctsd (P18242; CATD_MOUSE). Ctsd (P24268; CATD_RAT)	LIAFAQYL	MEROPS:A01.009	Endopeptidase (input)	-2131	MEROPS score threshold (-22.64)	79	8474
1	P02768	25	51	C-terminus	CTSE (P14091; CATE_HUMAN). Ctse (P16228; CATE_RAT). Ctse (P70269; CATE_MOUSE)	LIAFAQYL	MEROPS:A01.010	Endopeptidase (input)	-2115	MEROPS score threshold (-22.27)	71	8748
1	P02768	25	51	C-terminus	CTSG (P08311; CATG_HUMAN). Ctsg (P17977; CATG_RAT). Ctsg (P28293; CATG_MOUSE)	LIAFAQYL	MEROPS:S01.133	Endopeptidase (input)	-242	MEROPS score threshold (-24.91)	63	7825
1	P02768	25	51	C-terminus	Ctsk (O35186; CATK_RAT). CTSK (P43235; CATK_HUMAN). Ctsk (P55097; CATK_MOUSE)	LIAFAQYL	MEROPS:C01.036	Endopeptidase (input)	-2518	MEROPS score threshold (-25.77)	57	7657
1	P02768	25	51	C-terminus	Ctsl (P06797; CATL1_MOUSE). Ctsl (P07154; CATL1_RAT). CTSL (P07711; CATL1_HUMAN)	LIAFAQYL	MEROPS:C01.032	Endopeptidase (input)	-2432	MEROPS score threshold (-25.1)	68	6299
1	P02768	25	51	C-terminus	Ctss (O70370; CATS_MOUSE). CTSS (P25774; CATS_HUMAN). Ctss (Q02765; CATS_RAT)	LIAFAQYL	MEROPS:C01.034	Endopeptidase (input)	-2541	MEROPS score threshold (-25.53)	60	6146
1	P02768	25	51	N-terminus	KLK4 (Q9Y5K2; KLK4_HUMAN). Klk4 (Q9Z0M1; KLK4_MOUSE)	VFRRDAHK	MEROPS:S01.251	Endopeptidase (input)	-2109	MEROPS score threshold (-22.45)	74	9582
1	P02768	25	51	C-terminus	Mcpt3 (P21843; MCPT3_MOUSE). CMA1 (P23946; CMA1_HUMAN)	LIAFAQYL	MEROPS:S01.140	Endopeptidase (input)	-2073	MEROPS score threshold (-23.04)	93	9534
1	P02768	25	51	C-terminus	Mep1a (P28825; MEP1A_MOUSE). MEP1A (Q16819; MEP1A_HUMAN). Mep1a (Q64230; MEP1A_RAT)	LIAFAQYL	MEROPS:M12.002	Endopeptidase (input)	-2266	MEROPS score threshold (-23.48)	78	6559
1	P02768	25	51	C-terminus	Mmp25 (Q3U435; MMP25_MOUSE). MMP25 (Q9NPA2; MMP25_HUMAN)	LIAFAQYL	MEROPS:M10.024	Endopeptidase (input)	-2306	MEROPS score threshold (-24.46)	28	8271
1	P02768	25	51	C-terminus	MMP7 (P09237; MMP7_HUMAN). Mmp7 (P50280; MMP7_RAT). Mmp7 (Q10738; MMP7_MOUSE)	LIAFAQYL	MEROPS:M10.008	Endopeptidase (input)	-2535	MEROPS score threshold (-26.58)	54	5397
1	P02768	25	51	C-terminus	MMP9 (P14780; MMP9_HUMAN). Mmp9 (P41245; MMP9_MOUSE). Mmp9 (P50282; MMP9_RAT)	LIAFAQYL	MEROPS:M10.004	Endopeptidase (input)	-2289	MEROPS score threshold (-24.54)	63	6368
1	P02768	25	51	N-terminus	Pcsk5 (P41413; PCSK5_RAT). Pcsk5 (Q04592; PCSK5_MOUSE). PCSK5 (Q92824; PCSK5_HUMAN)	VFRRDAHK	MEROPS:S08.076	Endopeptidase (input)	-1906	MEROPS score threshold (-21.35)	36	9955
1	P02768	25	51	C-terminus	PGA3 (P0DJD8; PEPA3_HUMAN)	LIAFAQYL	MEROPS:A01.001	Endopeptidase (input)	-2105	MEROPS score threshold (-24.17)	72	4997
3	P19823	19	28	C-terminus	ADAMTS4 (O75173; ATS4_HUMAN). Adamts4 (Q8BNJ2; ATS4_MOUSE)	GLSEFVDY	MEROPS:M12.221	Endopeptidase (input)	-2284	MEROPS score threshold (-23.05)	94	8547
3	P19823	19	28	N-terminus	Capn1 (O35350; CAN1_MOUSE). CAPN1 (P07384; CAN1_HUMAN). Capn1 (P97571; CAN1_RAT)	EVSGFEIP	MEROPS:C02.001	Endopeptidase (input)	-2193	MEROPS score threshold (-24.18)	84	5833
3	P19823	19	28	N-terminus	Capn2 (O08529; CAN2_MOUSE). CAPN2 (P17655; CAN2_HUMAN). Capn2 (Q07009; CAN2_RAT)	EVSGFEIP	MEROPS:C02.002	Endopeptidase (input)	-225	MEROPS score threshold (-24.15)	57	5787
3	P19823	19	28	N-terminus	Ctsb (P00787; CATB_RAT). CTSB (P07858; CATB_HUMAN). Ctsb (P10605; CATB_MOUSE)	EVSGFEIP	MEROPS:C01.060	Endopeptidase (input)	-2272	MEROPS score threshold (-23.76)	79	8099
3	P19823	19	28	C-terminus	Ctsb (P00787; CATB_RAT). CTSB (P07858; CATB_HUMAN). Ctsb (P10605; CATB_MOUSE)	GLSEFVDY	MEROPS:C01.060	Endopeptidase (input)	-2164	MEROPS score threshold (-23.76)	79	8099
3	P19823	19	28	N-terminus	CTSD (P07339; CATD_HUMAN). Ctsd (P18242; CATD_MOUSE). Ctsd (P24268; CATD_RAT)	EVSGFEIP	MEROPS:A01.009	Endopeptidase (input)	-2165	MEROPS score threshold (-22.64)	79	8474
3	P19823	19	28	C-terminus	CTSD (P07339; CATD_HUMAN). Ctsd (P18242; CATD_MOUSE). Ctsd (P24268; CATD_RAT)	GLSEFVDY	MEROPS:A01.009	Endopeptidase (input)	-2161	MEROPS score threshold (-22.64)	79	8474
3	P19823	19	28	N-terminus	CTSE (P14091; CATE_HUMAN). Ctse (P16228; CATE_RAT). Ctse (P70269; CATE_MOUSE)	EVSGFEIP	MEROPS:A01.010	Endopeptidase (input)	-221	MEROPS score threshold (-22.27)	71	8748
3	P19823	19	28	C-terminus	CTSE (P14091; CATE_HUMAN). Ctse (P16228; CATE_RAT). Ctse (P70269; CATE_MOUSE)	GLSEFVDY	MEROPS:A01.010	Endopeptidase (input)	-2082	MEROPS score threshold (-22.27)	71	8748
3	P19823	19	28	N-terminus	Ctsl (P06797; CATL1_MOUSE). Ctsl (P07154; CATL1_RAT). CTSL (P07711; CATL1_HUMAN)	EVSGFEIP	MEROPS:C01.032	Endopeptidase (input)	-2393	MEROPS score threshold (-25.1)	68	6299
3	P19823	19	28	N-terminus	Ctss (O70370; CATS_MOUSE). CTSS (P25774; CATS_HUMAN). Ctss (Q02765; CATS_RAT)	EVSGFEIP	MEROPS:C01.034	Endopeptidase (input)	-2416	MEROPS score threshold (-25.53)	60	6146
3	P19823	19	28	C-terminus	Ctss (O70370; CATS_MOUSE). CTSS (P25774; CATS_HUMAN). Ctss (Q02765; CATS_RAT)	GLSEFVDY	MEROPS:C01.034	Endopeptidase (input)	-2518	MEROPS score threshold (-25.53)	60	6146
3	P19823	19	28	N-terminus	Mep1a (P28825; MEP1A_MOUSE). MEP1A (Q16819; MEP1A_HUMAN). Mep1a (Q64230; MEP1A_RAT)	EVSGFEIP	MEROPS:M12.002	Endopeptidase (input)	-2176	MEROPS score threshold (-23.48)	78	6559
3	P19823	19	28	N-terminus	Mme (P07861; NEP_RAT). MME (P08473; NEP_HUMAN). Mme (Q61391; NEP_MOUSE)	EVSGFEIP	MEROPS:M13.001	Endopeptidase (input)	-2336	MEROPS score threshold (-24.37)	58	8721
3	P19823	19	28	C-terminus	Mme (P07861; NEP_RAT). MME (P08473; NEP_HUMAN). Mme (Q61391; NEP_MOUSE)	GLSEFVDY	MEROPS:M13.001	Endopeptidase (input)	-2416	MEROPS score threshold (-24.37)	58	8721
3	P19823	19	28	N-terminus	Mmp13 (P23097; MMP13_RAT). Mmp13 (P33435; MMP13_MOUSE). MMP13 (P45452; MMP13_HUMAN)	EVSGFEIP	MEROPS:M10.013	Endopeptidase (input)	-2313	MEROPS score threshold (-23.33)	70	9366
3	P19823	19	28	C-terminus	Mmp13 (P23097; MMP13_RAT). Mmp13 (P33435; MMP13_MOUSE). MMP13 (P45452; MMP13_HUMAN)	GLSEFVDY	MEROPS:M10.013	Endopeptidase (input)	-2117	MEROPS score threshold (-23.33)	70	9366
3	P19823	19	28	N-terminus	MMP14 (P50281; MMP14_HUMAN). Mmp14 (P53690; MMP14_MOUSE). Mmp14 (Q10739; MMP14_RAT)	EVSGFEIP	MEROPS:M10.014	Endopeptidase (input)	-2276	MEROPS score threshold (-22.96)	75	8066
3	P19823	19	28	C-terminus	MMP14 (P50281; MMP14_HUMAN). Mmp14 (P53690; MMP14_MOUSE). Mmp14 (Q10739; MMP14_RAT)	GLSEFVDY	MEROPS:M10.014	Endopeptidase (input)	-2227	MEROPS score threshold (-22.96)	75	8066
3	P19823	19	28	N-terminus	MMP2 (P08253; MMP2_HUMAN). Mmp2 (P33434; MMP2_MOUSE). Mmp2 (P33436; MMP2_RAT)	EVSGFEIP	MEROPS:M10.003	Endopeptidase (input)	-2166	MEROPS score threshold (-22.7)	76	8688
3	P19823	19	28	C-terminus	MMP2 (P08253; MMP2_HUMAN). Mmp2 (P33434; MMP2_MOUSE). Mmp2 (P33436; MMP2_RAT)	GLSEFVDY	MEROPS:M10.003	Endopeptidase (input)	-2158	MEROPS score threshold (-22.7)	76	8688
3	P19823	19	28	N-terminus	Mmp25 (Q3U435; MMP25_MOUSE). MMP25 (Q9NPA2; MMP25_HUMAN)	EVSGFEIP	MEROPS:M10.024	Endopeptidase (input)	-2226	MEROPS score threshold (-24.46)	28	8271
3	P19823	19	28	N-terminus	Mmp3 (P03957; MMP3_RAT). MMP3 (P08254; MMP3_HUMAN). Mmp3 (P28862; MMP3_MOUSE)	EVSGFEIP	MEROPS:M10.005	Endopeptidase (input)	-2141	MEROPS score threshold (-23.35)	70	7935
3	P19823	19	28	C-terminus	Mmp3 (P03957; MMP3_RAT). MMP3 (P08254; MMP3_HUMAN). Mmp3 (P28862; MMP3_MOUSE)	GLSEFVDY	MEROPS:M10.005	Endopeptidase (input)	-2171	MEROPS score threshold (-23.35)	70	7935
3	P19823	19	28	N-terminus	MMP7 (P09237; MMP7_HUMAN). Mmp7 (P50280; MMP7_RAT). Mmp7 (Q10738; MMP7_MOUSE)	EVSGFEIP	MEROPS:M10.008	Endopeptidase (input)	-2042	MEROPS score threshold (-26.58)	54	5397
3	P19823	19	28	C-terminus	MMP7 (P09237; MMP7_HUMAN). Mmp7 (P50280; MMP7_RAT). Mmp7 (Q10738; MMP7_MOUSE)	GLSEFVDY	MEROPS:M10.008	Endopeptidase (input)	-2059	MEROPS score threshold (-26.58)	54	5397
3	P19823	19	28	N-terminus	Mmp8 (O70138; MMP8_MOUSE). Mmp8 (O88766; MMP8_RAT). MMP8 (P22894; MMP8_HUMAN)	EVSGFEIP	MEROPS:M10.002	Endopeptidase (input)	-2088	MEROPS score threshold (-22.73)	38	906
3	P19823	19	28	N-terminus	MMP9 (P14780; MMP9_HUMAN). Mmp9 (P41245; MMP9_MOUSE). Mmp9 (P50282; MMP9_RAT)	EVSGFEIP	MEROPS:M10.004	Endopeptidase (input)	-2178	MEROPS score threshold (-24.54)	63	6368
3	P19823	19	28	C-terminus	MMP9 (P14780; MMP9_HUMAN). Mmp9 (P41245; MMP9_MOUSE). Mmp9 (P50282; MMP9_RAT)	GLSEFVDY	MEROPS:M10.004	Endopeptidase (input)	-2335	MEROPS score threshold (-24.54)	63	6368
3	P19823	19	28	N-terminus	PGA3 (P0DJD8; PEPA3_HUMAN)	EVSGFEIP	MEROPS:A01.001	Endopeptidase (input)	-2287	MEROPS score threshold (-24.17)	72	4997
3	P19823	19	28	C-terminus	PGA3 (P0DJD8; PEPA3_HUMAN)	GLSEFVDY	MEROPS:A01.001	Endopeptidase (input)	-2245	MEROPS score threshold (-24.17)	72	4997
4	P02768	27	48	C-terminus	Capn1 (O35350; CAN1_MOUSE). CAPN1 (P07384; CAN1_HUMAN). Capn1 (P97571; CAN1_RAT)	ALVLIAFA	MEROPS:C02.001	Endopeptidase (input)	-2368	MEROPS score threshold (-24.18)	84	5833
4	P02768	27	48	C-terminus	Capn2 (O08529; CAN2_MOUSE). CAPN2 (P17655; CAN2_HUMAN). Capn2 (Q07009; CAN2_RAT)	ALVLIAFA	MEROPS:C02.002	Endopeptidase (input)	-2287	MEROPS score threshold (-24.15)	57	5787
4	P02768	27	48	C-terminus	Ctsb (P00787; CATB_RAT). CTSB (P07858; CATB_HUMAN). Ctsb (P10605; CATB_MOUSE)	ALVLIAFA	MEROPS:C01.060	Endopeptidase (input)	-1995	MEROPS score threshold (-23.76)	79	8099
4	P02768	27	48	C-terminus	CTSD (P07339; CATD_HUMAN). Ctsd (P18242; CATD_MOUSE). Ctsd (P24268; CATD_RAT)	ALVLIAFA	MEROPS:A01.009	Endopeptidase (input)	-1765	MEROPS score threshold (-22.64)	79	8474
4	P02768	27	48	C-terminus	CTSE (P14091; CATE_HUMAN). Ctse (P16228; CATE_RAT). Ctse (P70269; CATE_MOUSE)	ALVLIAFA	MEROPS:A01.010	Endopeptidase (input)	-1754	MEROPS score threshold (-22.27)	71	8748
4	P02768	27	48	C-terminus	CTSG (P08311; CATG_HUMAN). Ctsg (P17977; CATG_RAT). Ctsg (P28293; CATG_MOUSE)	ALVLIAFA	MEROPS:S01.133	Endopeptidase (input)	-2174	MEROPS score threshold (-24.91)	63	7825
4	P02768	27	48	C-terminus	Ctsk (O35186; CATK_RAT). CTSK (P43235; CATK_HUMAN). Ctsk (P55097; CATK_MOUSE)	ALVLIAFA	MEROPS:C01.036	Endopeptidase (input)	-2475	MEROPS score threshold (-25.77)	57	7657
4	P02768	27	48	C-terminus	Ctsl (P06797; CATL1_MOUSE). Ctsl (P07154; CATL1_RAT). CTSL (P07711; CATL1_HUMAN)	ALVLIAFA	MEROPS:C01.032	Endopeptidase (input)	-2142	MEROPS score threshold (-25.1)	68	6299
4	P02768	27	48	C-terminus	Ctss (O70370; CATS_MOUSE). CTSS (P25774; CATS_HUMAN). Ctss (Q02765; CATS_RAT)	ALVLIAFA	MEROPS:C01.034	Endopeptidase (input)	-211	MEROPS score threshold (-25.53)	60	6146
4	P02768	27	48	C-terminus	ELANE (P08246; ELNE_HUMAN). Elane (Q3UP87; ELNE_MOUSE)	ALVLIAFA	MEROPS:S01.131	Endopeptidase (input)	-2312	MEROPS score threshold (-23.57)	77	7782
4	P02768	27	48	C-terminus	GZMM (P51124; GRAM_HUMAN). Gzmm (Q03238; GRAM_RAT)	ALVLIAFA	MEROPS:S01.139	Endopeptidase (input)	-1999	MEROPS score threshold (-21.93)	74	9247
4	P02768	27	48	C-terminus	HTRA2 (O43464; HTRA2_HUMAN). Htra2 (Q9JIY5; HTRA2_MOUSE)	ALVLIAFA	MEROPS:S01.278	Endopeptidase (input)	-2165	MEROPS score threshold (-22.4)	64	9469
4	P02768	27	48	C-terminus	KLK6 (Q92876; KLK6_HUMAN)	ALVLIAFA	MEROPS:S01.236	Endopeptidase (input)	-2252	MEROPS score threshold (-23.61)	80	9576
4	P02768	27	48	C-terminus	Mcpt3 (P21843; MCPT3_MOUSE). CMA1 (P23946; CMA1_HUMAN)	ALVLIAFA	MEROPS:S01.140	Endopeptidase (input)	-2283	MEROPS score threshold (-23.04)	93	9534
4	P02768	27	48	N-terminus	Mep1a (P28825; MEP1A_MOUSE). MEP1A (Q16819; MEP1A_HUMAN). Mep1a (Q64230; MEP1A_RAT)	RRDAHKSE	MEROPS:M12.002	Endopeptidase (input)	-2332	MEROPS score threshold (-23.48)	78	6559
4	P02768	27	48	C-terminus	Mep1a (P28825; MEP1A_MOUSE). MEP1A (Q16819; MEP1A_HUMAN). Mep1a (Q64230; MEP1A_RAT)	ALVLIAFA	MEROPS:M12.002	Endopeptidase (input)	-2289	MEROPS score threshold (-23.48)	78	6559
4	P02768	27	48	C-terminus	Mmp12 (P34960; MMP12_MOUSE). MMP12 (P39900; MMP12_HUMAN). Mmp12 (Q63341; MMP12_RAT)	ALVLIAFA	MEROPS:M10.009	Endopeptidase (input)	-2192	MEROPS score threshold (-22.75)	67	8847
4	P02768	27	48	C-terminus	MMP2 (P08253; MMP2_HUMAN). Mmp2 (P33434; MMP2_MOUSE). Mmp2 (P33436; MMP2_RAT)	ALVLIAFA	MEROPS:M10.003	Endopeptidase (input)	-2221	MEROPS score threshold (-22.7)	76	8688
4	P02768	27	48	C-terminus	Mmp3 (P03957; MMP3_RAT). MMP3 (P08254; MMP3_HUMAN). Mmp3 (P28862; MMP3_MOUSE)	ALVLIAFA	MEROPS:M10.005	Endopeptidase (input)	-2307	MEROPS score threshold (-23.35)	70	7935
4	P02768	27	48	C-terminus	MMP7 (P09237; MMP7_HUMAN). Mmp7 (P50280; MMP7_RAT). Mmp7 (Q10738; MMP7_MOUSE)	ALVLIAFA	MEROPS:M10.008	Endopeptidase (input)	-2032	MEROPS score threshold (-26.58)	54	5397
4	P02768	27	48	C-terminus	MMP9 (P14780; MMP9_HUMAN). Mmp9 (P41245; MMP9_MOUSE). Mmp9 (P50282; MMP9_RAT)	ALVLIAFA	MEROPS:M10.004	Endopeptidase (input)	-2206	MEROPS score threshold (-24.54)	63	6368
4	P02768	27	48	C-terminus	PGA3 (P0DJD8; PEPA3_HUMAN)	ALVLIAFA	MEROPS:A01.001	Endopeptidase (input)	-2031	MEROPS score threshold (-24.17)	72	4997
6	P02656	21	84	N-terminus	ADAM17 (P78536; ADA17_HUMAN). Adam17 (Q9Z0F8; ADA17_MOUSE). Adam17 (Q9Z1K9; ADA17_RAT)	SARASEAE	MEROPS:M12.217	Endopeptidase (input)	-1884	99th percentile (-19.15)	30	9949
6	P02656	21	84	N-terminus	Capn1 (O35350; CAN1_MOUSE). CAPN1 (P07384; CAN1_HUMAN). Capn1 (P97571; CAN1_RAT)	SARASEAE	MEROPS:C02.001	Endopeptidase (input)	-2088	MEROPS score threshold (-24.18)	84	5833
6	P02656	21	84	N-terminus	Capn2 (O08529; CAN2_MOUSE). CAPN2 (P17655; CAN2_HUMAN). Capn2 (Q07009; CAN2_RAT)	SARASEAE	MEROPS:C02.002	Endopeptidase (input)	-203	MEROPS score threshold (-24.15)	57	5787
6	P02656	21	84	N-terminus	Cela1 (P00773; CELA1_RAT). Cela1 (Q91X79; CELA1_MOUSE). CELA1 (Q9UNI1; CELA1_HUMAN)	SARASEAE	MEROPS:S01.153	Endopeptidase (input)	-2047	99th percentile (-20.73)	0	9961
6	P02656	21	84	N-terminus	Ctsb (P00787; CATB_RAT). CTSB (P07858; CATB_HUMAN). Ctsb (P10605; CATB_MOUSE)	SARASEAE	MEROPS:C01.060	Endopeptidase (input)	-2292	MEROPS score threshold (-23.76)	79	8099
6	P02656	21	84	C-terminus	CTSD (P07339; CATD_HUMAN). Ctsd (P18242; CATD_MOUSE). Ctsd (P24268; CATD_RAT)	FSEFWDLD	MEROPS:A01.009	Endopeptidase (input)	-2233	MEROPS score threshold (-22.64)	79	8474
6	P02656	21	84	N-terminus	CTSG (P08311; CATG_HUMAN). Ctsg (P17977; CATG_RAT). Ctsg (P28293; CATG_MOUSE)	SARASEAE	MEROPS:S01.133	Endopeptidase (input)	-2306	MEROPS score threshold (-24.91)	63	7825
6	P02656	21	84	C-terminus	CTSG (P08311; CATG_HUMAN). Ctsg (P17977; CATG_RAT). Ctsg (P28293; CATG_MOUSE)	FSEFWDLD	MEROPS:S01.133	Endopeptidase (input)	-2455	MEROPS score threshold (-24.91)	63	7825
6	P02656	21	84	N-terminus	Ctsl (P06797; CATL1_MOUSE). Ctsl (P07154; CATL1_RAT). CTSL (P07711; CATL1_HUMAN)	SARASEAE	MEROPS:C01.032	Endopeptidase (input)	-2336	MEROPS score threshold (-25.1)	68	6299
6	P02656	21	84	N-terminus	Ctss (O70370; CATS_MOUSE). CTSS (P25774; CATS_HUMAN). Ctss (Q02765; CATS_RAT)	SARASEAE	MEROPS:C01.034	Endopeptidase (input)	-231	MEROPS score threshold (-25.53)	60	6146
6	P02656	21	84	N-terminus	Gzma (P11032; GRAA_MOUSE). GZMA (P12544; GRAA_HUMAN)	SARASEAE	MEROPS:S01.135	Endopeptidase (input)	-2173	MEROPS score threshold (-21.78)	80	9496
6	P02656	21	84	N-terminus	Mcpt3 (P21843; MCPT3_MOUSE). CMA1 (P23946; CMA1_HUMAN)	SARASEAE	MEROPS:S01.140	Endopeptidase (input)	-2175	MEROPS score threshold (-23.04)	93	9534
6	P02656	21	84	N-terminus	Mep1a (P28825; MEP1A_MOUSE). MEP1A (Q16819; MEP1A_HUMAN). Mep1a (Q64230; MEP1A_RAT)	SARASEAE	MEROPS:M12.002	Endopeptidase (input)	-2154	MEROPS score threshold (-23.48)	78	6559
6	P02656	21	84	C-terminus	Mme (P07861; NEP_RAT). MME (P08473; NEP_HUMAN). Mme (Q61391; NEP_MOUSE)	FSEFWDLD	MEROPS:M13.001	Endopeptidase (input)	-2404	MEROPS score threshold (-24.37)	58	8721
6	P02656	21	84	N-terminus	Mmp13 (P23097; MMP13_RAT). Mmp13 (P33435; MMP13_MOUSE). MMP13 (P45452; MMP13_HUMAN)	SARASEAE	MEROPS:M10.013	Endopeptidase (input)	-2289	MEROPS score threshold (-23.33)	70	9366
6	P02656	21	84	N-terminus	MMP14 (P50281; MMP14_HUMAN). Mmp14 (P53690; MMP14_MOUSE). Mmp14 (Q10739; MMP14_RAT)	SARASEAE	MEROPS:M10.014	Endopeptidase (input)	-2008	MEROPS score threshold (-22.96)	75	8066
6	P02656	21	84	N-terminus	MMP2 (P08253; MMP2_HUMAN). Mmp2 (P33434; MMP2_MOUSE). Mmp2 (P33436; MMP2_RAT)	SARASEAE	MEROPS:M10.003	Endopeptidase (input)	-2156	MEROPS score threshold (-22.7)	76	8688
6	P02656	21	84	N-terminus	Mmp25 (Q3U435; MMP25_MOUSE). MMP25 (Q9NPA2; MMP25_HUMAN)	SARASEAE	MEROPS:M10.024	Endopeptidase (input)	-2073	MEROPS score threshold (-24.46)	28	8271
6	P02656	21	84	N-terminus	Mmp3 (P03957; MMP3_RAT). MMP3 (P08254; MMP3_HUMAN). Mmp3 (P28862; MMP3_MOUSE)	SARASEAE	MEROPS:M10.005	Endopeptidase (input)	-2025	MEROPS score threshold (-23.35)	70	7935
6	P02656	21	84	N-terminus	Mmp8 (O70138; MMP8_MOUSE). Mmp8 (O88766; MMP8_RAT). MMP8 (P22894; MMP8_HUMAN)	SARASEAE	MEROPS:M10.002	Endopeptidase (input)	-2219	MEROPS score threshold (-22.73)	38	906
6	P02656	21	84	N-terminus	MMP9 (P14780; MMP9_HUMAN). Mmp9 (P41245; MMP9_MOUSE). Mmp9 (P50282; MMP9_RAT)	SARASEAE	MEROPS:M10.004	Endopeptidase (input)	-2002	MEROPS score threshold (-24.54)	63	6368
6	P02656	21	84	N-terminus	PGA3 (P0DJD8; PEPA3_HUMAN)	SARASEAE	MEROPS:A01.001	Endopeptidase (input)	-235	MEROPS score threshold (-24.17)	72	4997
6	P02656	21	84	C-terminus	PGA3 (P0DJD8; PEPA3_HUMAN)	FSEFWDLD	MEROPS:A01.001	Endopeptidase (input)	-2191	MEROPS score threshold (-24.17)	72	4997
7	P02768	27	50	C-terminus	Ctsb (P00787; CATB_RAT). CTSB (P07858; CATB_HUMAN). Ctsb (P10605; CATB_MOUSE)	VLIAFAQY	MEROPS:C01.060	Endopeptidase (input)	-2152	MEROPS score threshold (-23.76)	79	8099
7	P02768	27	50	C-terminus	CTSD (P07339; CATD_HUMAN). Ctsd (P18242; CATD_MOUSE). Ctsd (P24268; CATD_RAT)	VLIAFAQY	MEROPS:A01.009	Endopeptidase (input)	-2119	MEROPS score threshold (-22.64)	79	8474
7	P02768	27	50	C-terminus	Ctsl (P06797; CATL1_MOUSE). Ctsl (P07154; CATL1_RAT). CTSL (P07711; CATL1_HUMAN)	VLIAFAQY	MEROPS:C01.032	Endopeptidase (input)	-227	MEROPS score threshold (-25.1)	68	6299
7	P02768	27	50	C-terminus	Ctss (O70370; CATS_MOUSE). CTSS (P25774; CATS_HUMAN). Ctss (Q02765; CATS_RAT)	VLIAFAQY	MEROPS:C01.034	Endopeptidase (input)	-2296	MEROPS score threshold (-25.53)	60	6146
7	P02768	27	50	N-terminus	Mep1a (P28825; MEP1A_MOUSE). MEP1A (Q16819; MEP1A_HUMAN). Mep1a (Q64230; MEP1A_RAT)	RRDAHKSE	MEROPS:M12.002	Endopeptidase (input)	-2332	MEROPS score threshold (-23.48)	78	6559
7	P02768	27	50	C-terminus	MMP7 (P09237; MMP7_HUMAN). Mmp7 (P50280; MMP7_RAT). Mmp7 (Q10738; MMP7_MOUSE)	VLIAFAQY	MEROPS:M10.008	Endopeptidase (input)	-2515	MEROPS score threshold (-26.58)	54	5397
7	P02768	27	50	C-terminus	MMP9 (P14780; MMP9_HUMAN). Mmp9 (P41245; MMP9_MOUSE). Mmp9 (P50282; MMP9_RAT)	VLIAFAQY	MEROPS:M10.004	Endopeptidase (input)	-244	MEROPS score threshold (-24.54)	63	6368
7	P02768	27	50	C-terminus	PGA3 (P0DJD8; PEPA3_HUMAN)	VLIAFAQY	MEROPS:A01.001	Endopeptidase (input)	-2227	MEROPS score threshold (-24.17)	72	4997
9	P02746	243	253	N-terminus	Capn1 (O35350; CAN1_MOUSE). CAPN1 (P07384; CAN1_HUMAN). Capn1 (P97571; CAN1_RAT)	NSIFSGFL	MEROPS:C02.001	Endopeptidase (input)	-2365	MEROPS score threshold (-24.18)	84	5833
9	P02746	243	253	N-terminus	Capn2 (O08529; CAN2_MOUSE). CAPN2 (P17655; CAN2_HUMAN). Capn2 (Q07009; CAN2_RAT)	NSIFSGFL	MEROPS:C02.002	Endopeptidase (input)	-2315	MEROPS score threshold (-24.15)	57	5787
9	P02746	243	253	N-terminus	CTSG (P08311; CATG_HUMAN). Ctsg (P17977; CATG_RAT). Ctsg (P28293; CATG_MOUSE)	NSIFSGFL	MEROPS:S01.133	Endopeptidase (input)	-2134	MEROPS score threshold (-24.91)	63	7825
9	P02746	243	253	N-terminus	Ctsk (O35186; CATK_RAT). CTSK (P43235; CATK_HUMAN). Ctsk (P55097; CATK_MOUSE)	NSIFSGFL	MEROPS:C01.036	Endopeptidase (input)	-253	MEROPS score threshold (-25.77)	57	7657
9	P02746	243	253	N-terminus	Ctsl (P06797; CATL1_MOUSE). Ctsl (P07154; CATL1_RAT). CTSL (P07711; CATL1_HUMAN)	NSIFSGFL	MEROPS:C01.032	Endopeptidase (input)	-2216	MEROPS score threshold (-25.1)	68	6299
9	P02746	243	253	N-terminus	Ctss (O70370; CATS_MOUSE). CTSS (P25774; CATS_HUMAN). Ctss (Q02765; CATS_RAT)	NSIFSGFL	MEROPS:C01.034	Endopeptidase (input)	-2346	MEROPS score threshold (-25.53)	60	6146
9	P02746	243	253	N-terminus	ELANE (P08246; ELNE_HUMAN). Elane (Q3UP87; ELNE_MOUSE)	NSIFSGFL	MEROPS:S01.131	Endopeptidase (input)	-2326	MEROPS score threshold (-23.57)	77	7782
9	P02746	243	253	N-terminus	Mcpt3 (P21843; MCPT3_MOUSE). CMA1 (P23946; CMA1_HUMAN)	NSIFSGFL	MEROPS:S01.140	Endopeptidase (input)	-2116	MEROPS score threshold (-23.04)	93	9534
9	P02746	243	253	N-terminus	Mep1a (P28825; MEP1A_MOUSE). MEP1A (Q16819; MEP1A_HUMAN). Mep1a (Q64230; MEP1A_RAT)	NSIFSGFL	MEROPS:M12.002	Endopeptidase (input)	-2325	MEROPS score threshold (-23.48)	78	6559
9	P02746	243	253	N-terminus	PGA3 (P0DJD8; PEPA3_HUMAN)	NSIFSGFL	MEROPS:A01.001	Endopeptidase (input)	-223	MEROPS score threshold (-24.17)	72	4997
10	P19823	19	29	N-terminus	Capn1 (O35350; CAN1_MOUSE). CAPN1 (P07384; CAN1_HUMAN). Capn1 (P97571; CAN1_RAT)	EVSGFEIP	MEROPS:C02.001	Endopeptidase (input)	-2193	MEROPS score threshold (-24.18)	84	5833
10	P19823	19	29	N-terminus	Capn2 (O08529; CAN2_MOUSE). CAPN2 (P17655; CAN2_HUMAN). Capn2 (Q07009; CAN2_RAT)	EVSGFEIP	MEROPS:C02.002	Endopeptidase (input)	-225	MEROPS score threshold (-24.15)	57	5787
10	P19823	19	29	C-terminus	Ctrc (P55091; CTRC_RAT). Ctrc (Q3SYP2; CTRC_MOUSE). CTRC (Q99895; CTRC_HUMAN)	LSEFVDYE	MEROPS:S01.157	Endopeptidase (input)	-1933	99th percentile (-19.6)	40	9977
10	P19823	19	29	N-terminus	Ctsb (P00787; CATB_RAT). CTSB (P07858; CATB_HUMAN). Ctsb (P10605; CATB_MOUSE)	EVSGFEIP	MEROPS:C01.060	Endopeptidase (input)	-2272	MEROPS score threshold (-23.76)	79	8099
10	P19823	19	29	N-terminus	CTSD (P07339; CATD_HUMAN). Ctsd (P18242; CATD_MOUSE). Ctsd (P24268; CATD_RAT)	EVSGFEIP	MEROPS:A01.009	Endopeptidase (input)	-2165	MEROPS score threshold (-22.64)	79	8474
10	P19823	19	29	C-terminus	CTSD (P07339; CATD_HUMAN). Ctsd (P18242; CATD_MOUSE). Ctsd (P24268; CATD_RAT)	LSEFVDYE	MEROPS:A01.009	Endopeptidase (input)	-2146	MEROPS score threshold (-22.64)	79	8474
10	P19823	19	29	N-terminus	CTSE (P14091; CATE_HUMAN). Ctse (P16228; CATE_RAT). Ctse (P70269; CATE_MOUSE)	EVSGFEIP	MEROPS:A01.010	Endopeptidase (input)	-221	MEROPS score threshold (-22.27)	71	8748
10	P19823	19	29	C-terminus	CTSE (P14091; CATE_HUMAN). Ctse (P16228; CATE_RAT). Ctse (P70269; CATE_MOUSE)	LSEFVDYE	MEROPS:A01.010	Endopeptidase (input)	-21	MEROPS score threshold (-22.27)	71	8748
10	P19823	19	29	C-terminus	CTSG (P08311; CATG_HUMAN). Ctsg (P17977; CATG_RAT). Ctsg (P28293; CATG_MOUSE)	LSEFVDYE	MEROPS:S01.133	Endopeptidase (input)	-2193	MEROPS score threshold (-24.91)	63	7825
10	P19823	19	29	N-terminus	Ctsl (P06797; CATL1_MOUSE). Ctsl (P07154; CATL1_RAT). CTSL (P07711; CATL1_HUMAN)	EVSGFEIP	MEROPS:C01.032	Endopeptidase (input)	-2393	MEROPS score threshold (-25.1)	68	6299
10	P19823	19	29	N-terminus	Ctss (O70370; CATS_MOUSE). CTSS (P25774; CATS_HUMAN). Ctss (Q02765; CATS_RAT)	EVSGFEIP	MEROPS:C01.034	Endopeptidase (input)	-2416	MEROPS score threshold (-25.53)	60	6146
10	P19823	19	29	C-terminus	Mcpt3 (P21843; MCPT3_MOUSE). CMA1 (P23946; CMA1_HUMAN)	LSEFVDYE	MEROPS:S01.140	Endopeptidase (input)	-2026	MEROPS score threshold (-23.04)	93	9534
10	P19823	19	29	N-terminus	Mep1a (P28825; MEP1A_MOUSE). MEP1A (Q16819; MEP1A_HUMAN). Mep1a (Q64230; MEP1A_RAT)	EVSGFEIP	MEROPS:M12.002	Endopeptidase (input)	-2176	MEROPS score threshold (-23.48)	78	6559
10	P19823	19	29	C-terminus	Mep1a (P28825; MEP1A_MOUSE). MEP1A (Q16819; MEP1A_HUMAN). Mep1a (Q64230; MEP1A_RAT)	LSEFVDYE	MEROPS:M12.002	Endopeptidase (input)	-2326	MEROPS score threshold (-23.48)	78	6559
10	P19823	19	29	N-terminus	Mme (P07861; NEP_RAT). MME (P08473; NEP_HUMAN). Mme (Q61391; NEP_MOUSE)	EVSGFEIP	MEROPS:M13.001	Endopeptidase (input)	-2336	MEROPS score threshold (-24.37)	58	8721
10	P19823	19	29	N-terminus	Mmp13 (P23097; MMP13_RAT). Mmp13 (P33435; MMP13_MOUSE). MMP13 (P45452; MMP13_HUMAN)	EVSGFEIP	MEROPS:M10.013	Endopeptidase (input)	-2313	MEROPS score threshold (-23.33)	70	9366
10	P19823	19	29	N-terminus	MMP14 (P50281; MMP14_HUMAN). Mmp14 (P53690; MMP14_MOUSE). Mmp14 (Q10739; MMP14_RAT)	EVSGFEIP	MEROPS:M10.014	Endopeptidase (input)	-2276	MEROPS score threshold (-22.96)	75	8066
10	P19823	19	29	N-terminus	MMP2 (P08253; MMP2_HUMAN). Mmp2 (P33434; MMP2_MOUSE). Mmp2 (P33436; MMP2_RAT)	EVSGFEIP	MEROPS:M10.003	Endopeptidase (input)	-2166	MEROPS score threshold (-22.7)	76	8688
10	P19823	19	29	N-terminus	Mmp25 (Q3U435; MMP25_MOUSE). MMP25 (Q9NPA2; MMP25_HUMAN)	EVSGFEIP	MEROPS:M10.024	Endopeptidase (input)	-2226	MEROPS score threshold (-24.46)	28	8271
10	P19823	19	29	N-terminus	Mmp3 (P03957; MMP3_RAT). MMP3 (P08254; MMP3_HUMAN). Mmp3 (P28862; MMP3_MOUSE)	EVSGFEIP	MEROPS:M10.005	Endopeptidase (input)	-2141	MEROPS score threshold (-23.35)	70	7935
10	P19823	19	29	N-terminus	MMP7 (P09237; MMP7_HUMAN). Mmp7 (P50280; MMP7_RAT). Mmp7 (Q10738; MMP7_MOUSE)	EVSGFEIP	MEROPS:M10.008	Endopeptidase (input)	-2042	MEROPS score threshold (-26.58)	54	5397
10	P19823	19	29	C-terminus	MMP7 (P09237; MMP7_HUMAN). Mmp7 (P50280; MMP7_RAT). Mmp7 (Q10738; MMP7_MOUSE)	LSEFVDYE	MEROPS:M10.008	Endopeptidase (input)	-255	MEROPS score threshold (-26.58)	54	5397
10	P19823	19	29	N-terminus	Mmp8 (O70138; MMP8_MOUSE). Mmp8 (O88766; MMP8_RAT). MMP8 (P22894; MMP8_HUMAN)	EVSGFEIP	MEROPS:M10.002	Endopeptidase (input)	-2088	MEROPS score threshold (-22.73)	38	906
10	P19823	19	29	N-terminus	MMP9 (P14780; MMP9_HUMAN). Mmp9 (P41245; MMP9_MOUSE). Mmp9 (P50282; MMP9_RAT)	EVSGFEIP	MEROPS:M10.004	Endopeptidase (input)	-2178	MEROPS score threshold (-24.54)	63	6368
10	P19823	19	29	N-terminus	PGA3 (P0DJD8; PEPA3_HUMAN)	EVSGFEIP	MEROPS:A01.001	Endopeptidase (input)	-2287	MEROPS score threshold (-24.17)	72	4997
10	P19823	19	29	C-terminus	PGA3 (P0DJD8; PEPA3_HUMAN)	LSEFVDYE	MEROPS:A01.001	Endopeptidase (input)	-2084	MEROPS score threshold (-24.17)	72	4997
11	P02768	26	48	C-terminus	Capn1 (O35350; CAN1_MOUSE). CAPN1 (P07384; CAN1_HUMAN). Capn1 (P97571; CAN1_RAT)	ALVLIAFA	MEROPS:C02.001	Endopeptidase (input)	-2368	MEROPS score threshold (-24.18)	84	5833
11	P02768	26	48	C-terminus	Capn2 (O08529; CAN2_MOUSE). CAPN2 (P17655; CAN2_HUMAN). Capn2 (Q07009; CAN2_RAT)	ALVLIAFA	MEROPS:C02.002	Endopeptidase (input)	-2287	MEROPS score threshold (-24.15)	57	5787
11	P02768	26	48	N-terminus	Casp1 (P29452; CASP1_MOUSE). CASP1 (P29466; CASP1_HUMAN). Casp1 (P43527; CASP1_RAT)	FRRDAHKS	MEROPS:C14.001	Endopeptidase (input)	-2176	MEROPS score threshold (-22.04)	95	9619
11	P02768	26	48	C-terminus	Ctsb (P00787; CATB_RAT). CTSB (P07858; CATB_HUMAN). Ctsb (P10605; CATB_MOUSE)	ALVLIAFA	MEROPS:C01.060	Endopeptidase (input)	-1995	MEROPS score threshold (-23.76)	79	8099
11	P02768	26	48	C-terminus	CTSD (P07339; CATD_HUMAN). Ctsd (P18242; CATD_MOUSE). Ctsd (P24268; CATD_RAT)	ALVLIAFA	MEROPS:A01.009	Endopeptidase (input)	-1765	MEROPS score threshold (-22.64)	79	8474
11	P02768	26	48	C-terminus	CTSE (P14091; CATE_HUMAN). Ctse (P16228; CATE_RAT). Ctse (P70269; CATE_MOUSE)	ALVLIAFA	MEROPS:A01.010	Endopeptidase (input)	-1754	MEROPS score threshold (-22.27)	71	8748
11	P02768	26	48	C-terminus	CTSG (P08311; CATG_HUMAN). Ctsg (P17977; CATG_RAT). Ctsg (P28293; CATG_MOUSE)	ALVLIAFA	MEROPS:S01.133	Endopeptidase (input)	-2174	MEROPS score threshold (-24.91)	63	7825
11	P02768	26	48	C-terminus	Ctsk (O35186; CATK_RAT). CTSK (P43235; CATK_HUMAN). Ctsk (P55097; CATK_MOUSE)	ALVLIAFA	MEROPS:C01.036	Endopeptidase (input)	-2475	MEROPS score threshold (-25.77)	57	7657
11	P02768	26	48	C-terminus	Ctsl (P06797; CATL1_MOUSE). Ctsl (P07154; CATL1_RAT). CTSL (P07711; CATL1_HUMAN)	ALVLIAFA	MEROPS:C01.032	Endopeptidase (input)	-2142	MEROPS score threshold (-25.1)	68	6299
11	P02768	26	48	C-terminus	Ctss (O70370; CATS_MOUSE). CTSS (P25774; CATS_HUMAN). Ctss (Q02765; CATS_RAT)	ALVLIAFA	MEROPS:C01.034	Endopeptidase (input)	-211	MEROPS score threshold (-25.53)	60	6146
11	P02768	26	48	C-terminus	ELANE (P08246; ELNE_HUMAN). Elane (Q3UP87; ELNE_MOUSE)	ALVLIAFA	MEROPS:S01.131	Endopeptidase (input)	-2312	MEROPS score threshold (-23.57)	77	7782
11	P02768	26	48	C-terminus	GZMM (P51124; GRAM_HUMAN). Gzmm (Q03238; GRAM_RAT)	ALVLIAFA	MEROPS:S01.139	Endopeptidase (input)	-1999	MEROPS score threshold (-21.93)	74	9247
11	P02768	26	48	C-terminus	HTRA2 (O43464; HTRA2_HUMAN). Htra2 (Q9JIY5; HTRA2_MOUSE)	ALVLIAFA	MEROPS:S01.278	Endopeptidase (input)	-2165	MEROPS score threshold (-22.4)	64	9469
11	P02768	26	48	C-terminus	KLK6 (Q92876; KLK6_HUMAN)	ALVLIAFA	MEROPS:S01.236	Endopeptidase (input)	-2252	MEROPS score threshold (-23.61)	80	9576
11	P02768	26	48	C-terminus	Mcpt3 (P21843; MCPT3_MOUSE). CMA1 (P23946; CMA1_HUMAN)	ALVLIAFA	MEROPS:S01.140	Endopeptidase (input)	-2283	MEROPS score threshold (-23.04)	93	9534
11	P02768	26	48	C-terminus	Mep1a (P28825; MEP1A_MOUSE). MEP1A (Q16819; MEP1A_HUMAN). Mep1a (Q64230; MEP1A_RAT)	ALVLIAFA	MEROPS:M12.002	Endopeptidase (input)	-2289	MEROPS score threshold (-23.48)	78	6559
11	P02768	26	48	N-terminus	Mme (P07861; NEP_RAT). MME (P08473; NEP_HUMAN). Mme (Q61391; NEP_MOUSE)	FRRDAHKS	MEROPS:M13.001	Endopeptidase (input)	-2375	MEROPS score threshold (-24.37)	58	8721
11	P02768	26	48	C-terminus	Mmp12 (P34960; MMP12_MOUSE). MMP12 (P39900; MMP12_HUMAN). Mmp12 (Q63341; MMP12_RAT)	ALVLIAFA	MEROPS:M10.009	Endopeptidase (input)	-2192	MEROPS score threshold (-22.75)	67	8847
11	P02768	26	48	C-terminus	MMP2 (P08253; MMP2_HUMAN). Mmp2 (P33434; MMP2_MOUSE). Mmp2 (P33436; MMP2_RAT)	ALVLIAFA	MEROPS:M10.003	Endopeptidase (input)	-2221	MEROPS score threshold (-22.7)	76	8688
11	P02768	26	48	C-terminus	Mmp3 (P03957; MMP3_RAT). MMP3 (P08254; MMP3_HUMAN). Mmp3 (P28862; MMP3_MOUSE)	ALVLIAFA	MEROPS:M10.005	Endopeptidase (input)	-2307	MEROPS score threshold (-23.35)	70	7935
11	P02768	26	48	C-terminus	MMP7 (P09237; MMP7_HUMAN). Mmp7 (P50280; MMP7_RAT). Mmp7 (Q10738; MMP7_MOUSE)	ALVLIAFA	MEROPS:M10.008	Endopeptidase (input)	-2032	MEROPS score threshold (-26.58)	54	5397
11	P02768	26	48	C-terminus	MMP9 (P14780; MMP9_HUMAN). Mmp9 (P41245; MMP9_MOUSE). Mmp9 (P50282; MMP9_RAT)	ALVLIAFA	MEROPS:M10.004	Endopeptidase (input)	-2206	MEROPS score threshold (-24.54)	63	6368
11	P02768	26	48	C-terminus	PGA3 (P0DJD8; PEPA3_HUMAN)	ALVLIAFA	MEROPS:A01.001	Endopeptidase (input)	-2031	MEROPS score threshold (-24.17)	72	4997
13	P02647	257	267	N-terminus	Ctsb (P00787; CATB_RAT). CTSB (P07858; CATB_HUMAN). Ctsb (P10605; CATB_MOUSE)	FLSALEEY	MEROPS:C01.060	Endopeptidase (input)	-233	MEROPS score threshold (-23.76)	79	8099
13	P02647	257	267	N-terminus	CTSD (P07339; CATD_HUMAN). Ctsd (P18242; CATD_MOUSE). Ctsd (P24268; CATD_RAT)	FLSALEEY	MEROPS:A01.009	Endopeptidase (input)	-2097	MEROPS score threshold (-22.64)	79	8474
13	P02647	257	267	N-terminus	CTSE (P14091; CATE_HUMAN). Ctse (P16228; CATE_RAT). Ctse (P70269; CATE_MOUSE)	FLSALEEY	MEROPS:A01.010	Endopeptidase (input)	-2167	MEROPS score threshold (-22.27)	71	8748
13	P02647	257	267	N-terminus	Mep1a (P28825; MEP1A_MOUSE). MEP1A (Q16819; MEP1A_HUMAN). Mep1a (Q64230; MEP1A_RAT)	FLSALEEY	MEROPS:M12.002	Endopeptidase (input)	-225	MEROPS score threshold (-23.48)	78	6559
13	P02647	257	267	N-terminus	Mme (P07861; NEP_RAT). MME (P08473; NEP_HUMAN). Mme (Q61391; NEP_MOUSE)	FLSALEEY	MEROPS:M13.001	Endopeptidase (input)	-2416	MEROPS score threshold (-24.37)	58	8721
13	P02647	257	267	N-terminus	MMP14 (P50281; MMP14_HUMAN). Mmp14 (P53690; MMP14_MOUSE). Mmp14 (Q10739; MMP14_RAT)	FLSALEEY	MEROPS:M10.014	Endopeptidase (input)	-1985	MEROPS score threshold (-22.96)	75	8066
13	P02647	257	267	N-terminus	MMP2 (P08253; MMP2_HUMAN). Mmp2 (P33434; MMP2_MOUSE). Mmp2 (P33436; MMP2_RAT)	FLSALEEY	MEROPS:M10.003	Endopeptidase (input)	-2093	MEROPS score threshold (-22.7)	76	8688
13	P02647	257	267	N-terminus	Mmp3 (P03957; MMP3_RAT). MMP3 (P08254; MMP3_HUMAN). Mmp3 (P28862; MMP3_MOUSE)	FLSALEEY	MEROPS:M10.005	Endopeptidase (input)	-2226	MEROPS score threshold (-23.35)	70	7935
13	P02647	257	267	N-terminus	MMP7 (P09237; MMP7_HUMAN). Mmp7 (P50280; MMP7_RAT). Mmp7 (Q10738; MMP7_MOUSE)	FLSALEEY	MEROPS:M10.008	Endopeptidase (input)	-2051	MEROPS score threshold (-26.58)	54	5397
13	P02647	257	267	N-terminus	MMP9 (P14780; MMP9_HUMAN). Mmp9 (P41245; MMP9_MOUSE). Mmp9 (P50282; MMP9_RAT)	FLSALEEY	MEROPS:M10.004	Endopeptidase (input)	-2283	MEROPS score threshold (-24.54)	63	6368
13	P02647	257	267	N-terminus	PGA3 (P0DJD8; PEPA3_HUMAN)	FLSALEEY	MEROPS:A01.001	Endopeptidase (input)	-2296	MEROPS score threshold (-24.17)	72	4997
14	P02768	29	48	N-terminus	Capn1 (O35350; CAN1_MOUSE). CAPN1 (P07384; CAN1_HUMAN). Capn1 (P97571; CAN1_RAT)	DAHKSEVA	MEROPS:C02.001	Endopeptidase (input)	-2306	MEROPS score threshold (-24.18)	84	5833
14	P02768	29	48	C-terminus	Capn1 (O35350; CAN1_MOUSE). CAPN1 (P07384; CAN1_HUMAN). Capn1 (P97571; CAN1_RAT)	ALVLIAFA	MEROPS:C02.001	Endopeptidase (input)	-2368	MEROPS score threshold (-24.18)	84	5833
14	P02768	29	48	N-terminus	Capn2 (O08529; CAN2_MOUSE). CAPN2 (P17655; CAN2_HUMAN). Capn2 (Q07009; CAN2_RAT)	DAHKSEVA	MEROPS:C02.002	Endopeptidase (input)	-2289	MEROPS score threshold (-24.15)	57	5787
14	P02768	29	48	C-terminus	Capn2 (O08529; CAN2_MOUSE). CAPN2 (P17655; CAN2_HUMAN). Capn2 (Q07009; CAN2_RAT)	ALVLIAFA	MEROPS:C02.002	Endopeptidase (input)	-2287	MEROPS score threshold (-24.15)	57	5787
14	P02768	29	48	C-terminus	Ctsb (P00787; CATB_RAT). CTSB (P07858; CATB_HUMAN). Ctsb (P10605; CATB_MOUSE)	ALVLIAFA	MEROPS:C01.060	Endopeptidase (input)	-1995	MEROPS score threshold (-23.76)	79	8099
14	P02768	29	48	C-terminus	CTSD (P07339; CATD_HUMAN). Ctsd (P18242; CATD_MOUSE). Ctsd (P24268; CATD_RAT)	ALVLIAFA	MEROPS:A01.009	Endopeptidase (input)	-1765	MEROPS score threshold (-22.64)	79	8474
14	P02768	29	48	C-terminus	CTSE (P14091; CATE_HUMAN). Ctse (P16228; CATE_RAT). Ctse (P70269; CATE_MOUSE)	ALVLIAFA	MEROPS:A01.010	Endopeptidase (input)	-1754	MEROPS score threshold (-22.27)	71	8748
14	P02768	29	48	N-terminus	CTSG (P08311; CATG_HUMAN). Ctsg (P17977; CATG_RAT). Ctsg (P28293; CATG_MOUSE)	DAHKSEVA	MEROPS:S01.133	Endopeptidase (input)	-2294	MEROPS score threshold (-24.91)	63	7825
14	P02768	29	48	C-terminus	CTSG (P08311; CATG_HUMAN). Ctsg (P17977; CATG_RAT). Ctsg (P28293; CATG_MOUSE)	ALVLIAFA	MEROPS:S01.133	Endopeptidase (input)	-2174	MEROPS score threshold (-24.91)	63	7825
14	P02768	29	48	C-terminus	Ctsk (O35186; CATK_RAT). CTSK (P43235; CATK_HUMAN). Ctsk (P55097; CATK_MOUSE)	ALVLIAFA	MEROPS:C01.036	Endopeptidase (input)	-2475	MEROPS score threshold (-25.77)	57	7657
14	P02768	29	48	N-terminus	Ctsl (P06797; CATL1_MOUSE). Ctsl (P07154; CATL1_RAT). CTSL (P07711; CATL1_HUMAN)	DAHKSEVA	MEROPS:C01.032	Endopeptidase (input)	-248	MEROPS score threshold (-25.1)	68	6299
14	P02768	29	48	C-terminus	Ctsl (P06797; CATL1_MOUSE). Ctsl (P07154; CATL1_RAT). CTSL (P07711; CATL1_HUMAN)	ALVLIAFA	MEROPS:C01.032	Endopeptidase (input)	-2142	MEROPS score threshold (-25.1)	68	6299
14	P02768	29	48	C-terminus	Ctss (O70370; CATS_MOUSE). CTSS (P25774; CATS_HUMAN). Ctss (Q02765; CATS_RAT)	ALVLIAFA	MEROPS:C01.034	Endopeptidase (input)	-211	MEROPS score threshold (-25.53)	60	6146
14	P02768	29	48	C-terminus	ELANE (P08246; ELNE_HUMAN). Elane (Q3UP87; ELNE_MOUSE)	ALVLIAFA	MEROPS:S01.131	Endopeptidase (input)	-2312	MEROPS score threshold (-23.57)	77	7782
14	P02768	29	48	C-terminus	GZMM (P51124; GRAM_HUMAN). Gzmm (Q03238; GRAM_RAT)	ALVLIAFA	MEROPS:S01.139	Endopeptidase (input)	-1999	MEROPS score threshold (-21.93)	74	9247
14	P02768	29	48	C-terminus	HTRA2 (O43464; HTRA2_HUMAN). Htra2 (Q9JIY5; HTRA2_MOUSE)	ALVLIAFA	MEROPS:S01.278	Endopeptidase (input)	-2165	MEROPS score threshold (-22.4)	64	9469
14	P02768	29	48	C-terminus	KLK6 (Q92876; KLK6_HUMAN)	ALVLIAFA	MEROPS:S01.236	Endopeptidase (input)	-2252	MEROPS score threshold (-23.61)	80	9576
14	P02768	29	48	C-terminus	Mcpt3 (P21843; MCPT3_MOUSE). CMA1 (P23946; CMA1_HUMAN)	ALVLIAFA	MEROPS:S01.140	Endopeptidase (input)	-2283	MEROPS score threshold (-23.04)	93	9534
14	P02768	29	48	N-terminus	Mep1a (P28825; MEP1A_MOUSE). MEP1A (Q16819; MEP1A_HUMAN). Mep1a (Q64230; MEP1A_RAT)	DAHKSEVA	MEROPS:M12.002	Endopeptidase (input)	-2296	MEROPS score threshold (-23.48)	78	6559
14	P02768	29	48	C-terminus	Mep1a (P28825; MEP1A_MOUSE). MEP1A (Q16819; MEP1A_HUMAN). Mep1a (Q64230; MEP1A_RAT)	ALVLIAFA	MEROPS:M12.002	Endopeptidase (input)	-2289	MEROPS score threshold (-23.48)	78	6559
14	P02768	29	48	C-terminus	Mmp12 (P34960; MMP12_MOUSE). MMP12 (P39900; MMP12_HUMAN). Mmp12 (Q63341; MMP12_RAT)	ALVLIAFA	MEROPS:M10.009	Endopeptidase (input)	-2192	MEROPS score threshold (-22.75)	67	8847
14	P02768	29	48	N-terminus	MMP14 (P50281; MMP14_HUMAN). Mmp14 (P53690; MMP14_MOUSE). Mmp14 (Q10739; MMP14_RAT)	DAHKSEVA	MEROPS:M10.014	Endopeptidase (input)	-2181	MEROPS score threshold (-22.96)	75	8066
14	P02768	29	48	C-terminus	MMP2 (P08253; MMP2_HUMAN). Mmp2 (P33434; MMP2_MOUSE). Mmp2 (P33436; MMP2_RAT)	ALVLIAFA	MEROPS:M10.003	Endopeptidase (input)	-2221	MEROPS score threshold (-22.7)	76	8688
14	P02768	29	48	N-terminus	Mmp25 (Q3U435; MMP25_MOUSE). MMP25 (Q9NPA2; MMP25_HUMAN)	DAHKSEVA	MEROPS:M10.024	Endopeptidase (input)	-2011	MEROPS score threshold (-24.46)	28	8271
14	P02768	29	48	C-terminus	Mmp3 (P03957; MMP3_RAT). MMP3 (P08254; MMP3_HUMAN). Mmp3 (P28862; MMP3_MOUSE)	ALVLIAFA	MEROPS:M10.005	Endopeptidase (input)	-2307	MEROPS score threshold (-23.35)	70	7935
14	P02768	29	48	C-terminus	MMP7 (P09237; MMP7_HUMAN). Mmp7 (P50280; MMP7_RAT). Mmp7 (Q10738; MMP7_MOUSE)	ALVLIAFA	MEROPS:M10.008	Endopeptidase (input)	-2032	MEROPS score threshold (-26.58)	54	5397
14	P02768	29	48	N-terminus	MMP9 (P14780; MMP9_HUMAN). Mmp9 (P41245; MMP9_MOUSE). Mmp9 (P50282; MMP9_RAT)	DAHKSEVA	MEROPS:M10.004	Endopeptidase (input)	-2418	MEROPS score threshold (-24.54)	63	6368
14	P02768	29	48	C-terminus	MMP9 (P14780; MMP9_HUMAN). Mmp9 (P41245; MMP9_MOUSE). Mmp9 (P50282; MMP9_RAT)	ALVLIAFA	MEROPS:M10.004	Endopeptidase (input)	-2206	MEROPS score threshold (-24.54)	63	6368
14	P02768	29	48	N-terminus	PGA3 (P0DJD8; PEPA3_HUMAN)	DAHKSEVA	MEROPS:A01.001	Endopeptidase (input)	-2382	MEROPS score threshold (-24.17)	72	4997
14	P02768	29	48	C-terminus	PGA3 (P0DJD8; PEPA3_HUMAN)	ALVLIAFA	MEROPS:A01.001	Endopeptidase (input)	-2031	MEROPS score threshold (-24.17)	72	4997
14	P02768	29	48	N-terminus	PLG (P00747; PLMN_HUMAN). Plg (P20918; PLMN_MOUSE). Plg (Q01177; PLMN_RAT)	DAHKSEVA	MEROPS:S01.233	Endopeptidase (input)	-2233	MEROPS score threshold (-22.58)	70	9416
14	P02768	29	48	N-terminus	Try3 (P08426; TRY3_RAT)	DAHKSEVA	MEROPS:S01.151	Endopeptidase (input)	-2063	MEROPS score threshold (-21.71)	78	9267
16	P01024	23	44	N-terminus	ADAMTS4 (O75173; ATS4_HUMAN). Adamts4 (Q8BNJ2; ATS4_MOUSE)	LALGSPMY	MEROPS:M12.221	Endopeptidase (input)	-2268	MEROPS score threshold (-23.05)	94	8547
16	P01024	23	44	N-terminus	Capn1 (O35350; CAN1_MOUSE). CAPN1 (P07384; CAN1_HUMAN). Capn1 (P97571; CAN1_RAT)	LALGSPMY	MEROPS:C02.001	Endopeptidase (input)	-2133	MEROPS score threshold (-24.18)	84	5833
16	P01024	23	44	N-terminus	Capn2 (O08529; CAN2_MOUSE). CAPN2 (P17655; CAN2_HUMAN). Capn2 (Q07009; CAN2_RAT)	LALGSPMY	MEROPS:C02.002	Endopeptidase (input)	-2177	MEROPS score threshold (-24.15)	57	5787
16	P01024	23	44	C-terminus	CTSD (P07339; CATD_HUMAN). Ctsd (P18242; CATD_MOUSE). Ctsd (P24268; CATD_RAT)	TMVLEAHD	MEROPS:A01.009	Endopeptidase (input)	-2249	MEROPS score threshold (-22.64)	79	8474
16	P01024	23	44	C-terminus	Ctsk (O35186; CATK_RAT). CTSK (P43235; CATK_HUMAN). Ctsk (P55097; CATK_MOUSE)	TMVLEAHD	MEROPS:C01.036	Endopeptidase (input)	-2437	MEROPS score threshold (-25.77)	57	7657
16	P01024	23	44	N-terminus	Ctsl (P06797; CATL1_MOUSE). Ctsl (P07154; CATL1_RAT). CTSL (P07711; CATL1_HUMAN)	LALGSPMY	MEROPS:C01.032	Endopeptidase (input)	-2127	MEROPS score threshold (-25.1)	68	6299
16	P01024	23	44	C-terminus	Ctsl (P06797; CATL1_MOUSE). Ctsl (P07154; CATL1_RAT). CTSL (P07711; CATL1_HUMAN)	TMVLEAHD	MEROPS:C01.032	Endopeptidase (input)	-2158	MEROPS score threshold (-25.1)	68	6299
16	P01024	23	44	N-terminus	Ctss (O70370; CATS_MOUSE). CTSS (P25774; CATS_HUMAN). Ctss (Q02765; CATS_RAT)	LALGSPMY	MEROPS:C01.034	Endopeptidase (input)	-2275	MEROPS score threshold (-25.53)	60	6146
16	P01024	23	44	C-terminus	Ctss (O70370; CATS_MOUSE). CTSS (P25774; CATS_HUMAN). Ctss (Q02765; CATS_RAT)	TMVLEAHD	MEROPS:C01.034	Endopeptidase (input)	-2085	MEROPS score threshold (-25.53)	60	6146
16	P01024	23	44	C-terminus	Mcpt3 (P21843; MCPT3_MOUSE). CMA1 (P23946; CMA1_HUMAN)	TMVLEAHD	MEROPS:S01.140	Endopeptidase (input)	-2201	MEROPS score threshold (-23.04)	93	9534
16	P01024	23	44	N-terminus	Mep1a (P28825; MEP1A_MOUSE). MEP1A (Q16819; MEP1A_HUMAN). Mep1a (Q64230; MEP1A_RAT)	LALGSPMY	MEROPS:M12.002	Endopeptidase (input)	-2266	MEROPS score threshold (-23.48)	78	6559
16	P01024	23	44	N-terminus	MMP14 (P50281; MMP14_HUMAN). Mmp14 (P53690; MMP14_MOUSE). Mmp14 (Q10739; MMP14_RAT)	LALGSPMY	MEROPS:M10.014	Endopeptidase (input)	-2243	MEROPS score threshold (-22.96)	75	8066
16	P01024	23	44	C-terminus	PGA3 (P0DJD8; PEPA3_HUMAN)	TMVLEAHD	MEROPS:A01.001	Endopeptidase (input)	-2285	MEROPS score threshold (-24.17)	72	4997
17	P00751	746	764	N-terminus	CTSD (P07339; CATD_HUMAN). Ctsd (P18242; CATD_MOUSE). Ctsd (P24268; CATD_RAT)	HINLFQVL	MEROPS:A01.009	Endopeptidase (input)	-205	MEROPS score threshold (-22.64)	79	8474
17	P00751	746	764	N-terminus	CTSE (P14091; CATE_HUMAN). Ctse (P16228; CATE_RAT). Ctse (P70269; CATE_MOUSE)	HINLFQVL	MEROPS:A01.010	Endopeptidase (input)	-2043	MEROPS score threshold (-22.27)	71	8748
17	P00751	746	764	N-terminus	MMP7 (P09237; MMP7_HUMAN). Mmp7 (P50280; MMP7_RAT). Mmp7 (Q10738; MMP7_MOUSE)	HINLFQVL	MEROPS:M10.008	Endopeptidase (input)	-2446	MEROPS score threshold (-26.58)	54	5397
17	P00751	746	764	N-terminus	PGA3 (P0DJD8; PEPA3_HUMAN)	HINLFQVL	MEROPS:A01.001	Endopeptidase (input)	-2246	MEROPS score threshold (-24.17)	72	4997
18	P27169	2	9	C-terminus	ADAMTS4 (O75173; ATS4_HUMAN). Adamts4 (Q8BNJ2; ATS4_MOUSE)	ALTLLGMG	MEROPS:M12.221	Endopeptidase (input)	-2253	MEROPS score threshold (-23.05)	94	8547
18	P27169	2	9	C-terminus	Capn1 (O35350; CAN1_MOUSE). CAPN1 (P07384; CAN1_HUMAN). Capn1 (P97571; CAN1_RAT)	ALTLLGMG	MEROPS:C02.001	Endopeptidase (input)	-2194	MEROPS score threshold (-24.18)	84	5833
18	P27169	2	9	C-terminus	Capn2 (O08529; CAN2_MOUSE). CAPN2 (P17655; CAN2_HUMAN). Capn2 (Q07009; CAN2_RAT)	ALTLLGMG	MEROPS:C02.002	Endopeptidase (input)	-2211	MEROPS score threshold (-24.15)	57	5787
18	P27169	2	9	C-terminus	CTSD (P07339; CATD_HUMAN). Ctsd (P18242; CATD_MOUSE). Ctsd (P24268; CATD_RAT)	ALTLLGMG	MEROPS:A01.009	Endopeptidase (input)	-1892	MEROPS score threshold (-22.64)	79	8474
18	P27169	2	9	C-terminus	CTSE (P14091; CATE_HUMAN). Ctse (P16228; CATE_RAT). Ctse (P70269; CATE_MOUSE)	ALTLLGMG	MEROPS:A01.010	Endopeptidase (input)	-193	MEROPS score threshold (-22.27)	71	8748
18	P27169	2	9	C-terminus	CTSG (P08311; CATG_HUMAN). Ctsg (P17977; CATG_RAT). Ctsg (P28293; CATG_MOUSE)	ALTLLGMG	MEROPS:S01.133	Endopeptidase (input)	-2211	MEROPS score threshold (-24.91)	63	7825
18	P27169	2	9	C-terminus	Ctss (O70370; CATS_MOUSE). CTSS (P25774; CATS_HUMAN). Ctss (Q02765; CATS_RAT)	ALTLLGMG	MEROPS:C01.034	Endopeptidase (input)	-2516	MEROPS score threshold (-25.53)	60	6146
18	P27169	2	9	C-terminus	ELANE (P08246; ELNE_HUMAN). Elane (Q3UP87; ELNE_MOUSE)	ALTLLGMG	MEROPS:S01.131	Endopeptidase (input)	-2252	MEROPS score threshold (-23.57)	77	7782
18	P27169	2	9	C-terminus	GZMM (P51124; GRAM_HUMAN). Gzmm (Q03238; GRAM_RAT)	ALTLLGMG	MEROPS:S01.139	Endopeptidase (input)	-2163	MEROPS score threshold (-21.93)	74	9247
18	P27169	2	9	C-terminus	KLK6 (Q92876; KLK6_HUMAN)	ALTLLGMG	MEROPS:S01.236	Endopeptidase (input)	-2183	MEROPS score threshold (-23.61)	80	9576
18	P27169	2	9	C-terminus	Mep1a (P28825; MEP1A_MOUSE). MEP1A (Q16819; MEP1A_HUMAN). Mep1a (Q64230; MEP1A_RAT)	ALTLLGMG	MEROPS:M12.002	Endopeptidase (input)	-2277	MEROPS score threshold (-23.48)	78	6559
18	P27169	2	9	C-terminus	MMP7 (P09237; MMP7_HUMAN). Mmp7 (P50280; MMP7_RAT). Mmp7 (Q10738; MMP7_MOUSE)	ALTLLGMG	MEROPS:M10.008	Endopeptidase (input)	-1995	MEROPS score threshold (-26.58)	54	5397
18	P27169	2	9	C-terminus	MMP9 (P14780; MMP9_HUMAN). Mmp9 (P41245; MMP9_MOUSE). Mmp9 (P50282; MMP9_RAT)	ALTLLGMG	MEROPS:M10.004	Endopeptidase (input)	-2388	MEROPS score threshold (-24.54)	63	6368
18	P27169	2	9	C-terminus	PGA3 (P0DJD8; PEPA3_HUMAN)	ALTLLGMG	MEROPS:A01.001	Endopeptidase (input)	-2194	MEROPS score threshold (-24.17)	72	4997
19	P02675	475	491	N-terminus	Mme (P07861; NEP_RAT). MME (P08473; NEP_HUMAN). Mme (Q61391; NEP_MOUSE)	KGSWYSMR	MEROPS:M13.001	Endopeptidase (input)	-2382	MEROPS score threshold (-24.37)	58	8721
20	P02768	37	48	C-terminus	Capn1 (O35350; CAN1_MOUSE). CAPN1 (P07384; CAN1_HUMAN). Capn1 (P97571; CAN1_RAT)	ALVLIAFA	MEROPS:C02.001	Endopeptidase (input)	-2368	MEROPS score threshold (-24.18)	84	5833
20	P02768	37	48	C-terminus	Capn2 (O08529; CAN2_MOUSE). CAPN2 (P17655; CAN2_HUMAN). Capn2 (Q07009; CAN2_RAT)	ALVLIAFA	MEROPS:C02.002	Endopeptidase (input)	-2287	MEROPS score threshold (-24.15)	57	5787
20	P02768	37	48	C-terminus	Ctsb (P00787; CATB_RAT). CTSB (P07858; CATB_HUMAN). Ctsb (P10605; CATB_MOUSE)	ALVLIAFA	MEROPS:C01.060	Endopeptidase (input)	-1995	MEROPS score threshold (-23.76)	79	8099
20	P02768	37	48	C-terminus	CTSD (P07339; CATD_HUMAN). Ctsd (P18242; CATD_MOUSE). Ctsd (P24268; CATD_RAT)	ALVLIAFA	MEROPS:A01.009	Endopeptidase (input)	-1765	MEROPS score threshold (-22.64)	79	8474
20	P02768	37	48	C-terminus	CTSE (P14091; CATE_HUMAN). Ctse (P16228; CATE_RAT). Ctse (P70269; CATE_MOUSE)	ALVLIAFA	MEROPS:A01.010	Endopeptidase (input)	-1754	MEROPS score threshold (-22.27)	71	8748
20	P02768	37	48	C-terminus	CTSG (P08311; CATG_HUMAN). Ctsg (P17977; CATG_RAT). Ctsg (P28293; CATG_MOUSE)	ALVLIAFA	MEROPS:S01.133	Endopeptidase (input)	-2174	MEROPS score threshold (-24.91)	63	7825
20	P02768	37	48	C-terminus	Ctsk (O35186; CATK_RAT). CTSK (P43235; CATK_HUMAN). Ctsk (P55097; CATK_MOUSE)	ALVLIAFA	MEROPS:C01.036	Endopeptidase (input)	-2475	MEROPS score threshold (-25.77)	57	7657
20	P02768	37	48	N-terminus	Ctsl (P06797; CATL1_MOUSE). Ctsl (P07154; CATL1_RAT). CTSL (P07711; CATL1_HUMAN)	HRFKDLGE	MEROPS:C01.032	Endopeptidase (input)	-2506	MEROPS score threshold (-25.1)	68	6299
20	P02768	37	48	C-terminus	Ctsl (P06797; CATL1_MOUSE). Ctsl (P07154; CATL1_RAT). CTSL (P07711; CATL1_HUMAN)	ALVLIAFA	MEROPS:C01.032	Endopeptidase (input)	-2142	MEROPS score threshold (-25.1)	68	6299
20	P02768	37	48	C-terminus	Ctss (O70370; CATS_MOUSE). CTSS (P25774; CATS_HUMAN). Ctss (Q02765; CATS_RAT)	ALVLIAFA	MEROPS:C01.034	Endopeptidase (input)	-211	MEROPS score threshold (-25.53)	60	6146
20	P02768	37	48	C-terminus	ELANE (P08246; ELNE_HUMAN). Elane (Q3UP87; ELNE_MOUSE)	ALVLIAFA	MEROPS:S01.131	Endopeptidase (input)	-2312	MEROPS score threshold (-23.57)	77	7782
20	P02768	37	48	N-terminus	Gzma (P11032; GRAA_MOUSE). GZMA (P12544; GRAA_HUMAN)	HRFKDLGE	MEROPS:S01.135	Endopeptidase (input)	-2109	MEROPS score threshold (-21.78)	80	9496
20	P02768	37	48	C-terminus	GZMM (P51124; GRAM_HUMAN). Gzmm (Q03238; GRAM_RAT)	ALVLIAFA	MEROPS:S01.139	Endopeptidase (input)	-1999	MEROPS score threshold (-21.93)	74	9247
20	P02768	37	48	C-terminus	HTRA2 (O43464; HTRA2_HUMAN). Htra2 (Q9JIY5; HTRA2_MOUSE)	ALVLIAFA	MEROPS:S01.278	Endopeptidase (input)	-2165	MEROPS score threshold (-22.4)	64	9469
20	P02768	37	48	N-terminus	KLK6 (Q92876; KLK6_HUMAN)	HRFKDLGE	MEROPS:S01.236	Endopeptidase (input)	-2229	MEROPS score threshold (-23.61)	80	9576
20	P02768	37	48	C-terminus	KLK6 (Q92876; KLK6_HUMAN)	ALVLIAFA	MEROPS:S01.236	Endopeptidase (input)	-2252	MEROPS score threshold (-23.61)	80	9576
20	P02768	37	48	C-terminus	Mcpt3 (P21843; MCPT3_MOUSE). CMA1 (P23946; CMA1_HUMAN)	ALVLIAFA	MEROPS:S01.140	Endopeptidase (input)	-2283	MEROPS score threshold (-23.04)	93	9534
20	P02768	37	48	N-terminus	Mep1a (P28825; MEP1A_MOUSE). MEP1A (Q16819; MEP1A_HUMAN). Mep1a (Q64230; MEP1A_RAT)	HRFKDLGE	MEROPS:M12.002	Endopeptidase (input)	-2138	MEROPS score threshold (-23.48)	78	6559
20	P02768	37	48	C-terminus	Mep1a (P28825; MEP1A_MOUSE). MEP1A (Q16819; MEP1A_HUMAN). Mep1a (Q64230; MEP1A_RAT)	ALVLIAFA	MEROPS:M12.002	Endopeptidase (input)	-2289	MEROPS score threshold (-23.48)	78	6559
20	P02768	37	48	C-terminus	Mmp12 (P34960; MMP12_MOUSE). MMP12 (P39900; MMP12_HUMAN). Mmp12 (Q63341; MMP12_RAT)	ALVLIAFA	MEROPS:M10.009	Endopeptidase (input)	-2192	MEROPS score threshold (-22.75)	67	8847
20	P02768	37	48	C-terminus	MMP2 (P08253; MMP2_HUMAN). Mmp2 (P33434; MMP2_MOUSE). Mmp2 (P33436; MMP2_RAT)	ALVLIAFA	MEROPS:M10.003	Endopeptidase (input)	-2221	MEROPS score threshold (-22.7)	76	8688
20	P02768	37	48	C-terminus	Mmp3 (P03957; MMP3_RAT). MMP3 (P08254; MMP3_HUMAN). Mmp3 (P28862; MMP3_MOUSE)	ALVLIAFA	MEROPS:M10.005	Endopeptidase (input)	-2307	MEROPS score threshold (-23.35)	70	7935
20	P02768	37	48	C-terminus	MMP7 (P09237; MMP7_HUMAN). Mmp7 (P50280; MMP7_RAT). Mmp7 (Q10738; MMP7_MOUSE)	ALVLIAFA	MEROPS:M10.008	Endopeptidase (input)	-2032	MEROPS score threshold (-26.58)	54	5397
20	P02768	37	48	C-terminus	MMP9 (P14780; MMP9_HUMAN). Mmp9 (P41245; MMP9_MOUSE). Mmp9 (P50282; MMP9_RAT)	ALVLIAFA	MEROPS:M10.004	Endopeptidase (input)	-2206	MEROPS score threshold (-24.54)	63	6368
20	P02768	37	48	C-terminus	PGA3 (P0DJD8; PEPA3_HUMAN)	ALVLIAFA	MEROPS:A01.001	Endopeptidase (input)	-2031	MEROPS score threshold (-24.17)	72	4997
20	P02768	37	48	N-terminus	PLG (P00747; PLMN_HUMAN). Plg (P20918; PLMN_MOUSE). Plg (Q01177; PLMN_RAT)	HRFKDLGE	MEROPS:S01.233	Endopeptidase (input)	-2235	MEROPS score threshold (-22.58)	70	9416
20	P02768	37	48	N-terminus	Try3 (P08426; TRY3_RAT)	HRFKDLGE	MEROPS:S01.151	Endopeptidase (input)	-2134	MEROPS score threshold (-21.71)	78	9267
22	P02768	25	45	C-terminus	Ctsb (P00787; CATB_RAT). CTSB (P07858; CATB_HUMAN). Ctsb (P10605; CATB_MOUSE)	NFKALVLI	MEROPS:C01.060	Endopeptidase (input)	-231	MEROPS score threshold (-23.76)	79	8099
22	P02768	25	45	C-terminus	CTSD (P07339; CATD_HUMAN). Ctsd (P18242; CATD_MOUSE). Ctsd (P24268; CATD_RAT)	NFKALVLI	MEROPS:A01.009	Endopeptidase (input)	-2253	MEROPS score threshold (-22.64)	79	8474
22	P02768	25	45	C-terminus	CTSE (P14091; CATE_HUMAN). Ctse (P16228; CATE_RAT). Ctse (P70269; CATE_MOUSE)	NFKALVLI	MEROPS:A01.010	Endopeptidase (input)	-2201	MEROPS score threshold (-22.27)	71	8748
22	P02768	25	45	N-terminus	KLK4 (Q9Y5K2; KLK4_HUMAN). Klk4 (Q9Z0M1; KLK4_MOUSE)	VFRRDAHK	MEROPS:S01.251	Endopeptidase (input)	-2109	MEROPS score threshold (-22.45)	74	9582
22	P02768	25	45	C-terminus	Mep1a (P28825; MEP1A_MOUSE). MEP1A (Q16819; MEP1A_HUMAN). Mep1a (Q64230; MEP1A_RAT)	NFKALVLI	MEROPS:M12.002	Endopeptidase (input)	-2265	MEROPS score threshold (-23.48)	78	6559
22	P02768	25	45	C-terminus	MMP14 (P50281; MMP14_HUMAN). Mmp14 (P53690; MMP14_MOUSE). Mmp14 (Q10739; MMP14_RAT)	NFKALVLI	MEROPS:M10.014	Endopeptidase (input)	-2173	MEROPS score threshold (-22.96)	75	8066
22	P02768	25	45	C-terminus	MMP2 (P08253; MMP2_HUMAN). Mmp2 (P33434; MMP2_MOUSE). Mmp2 (P33436; MMP2_RAT)	NFKALVLI	MEROPS:M10.003	Endopeptidase (input)	-2163	MEROPS score threshold (-22.7)	76	8688
22	P02768	25	45	C-terminus	Mmp25 (Q3U435; MMP25_MOUSE). MMP25 (Q9NPA2; MMP25_HUMAN)	NFKALVLI	MEROPS:M10.024	Endopeptidase (input)	-2113	MEROPS score threshold (-24.46)	28	8271
22	P02768	25	45	C-terminus	MMP7 (P09237; MMP7_HUMAN). Mmp7 (P50280; MMP7_RAT). Mmp7 (Q10738; MMP7_MOUSE)	NFKALVLI	MEROPS:M10.008	Endopeptidase (input)	-2401	MEROPS score threshold (-26.58)	54	5397
22	P02768	25	45	C-terminus	Mmp8 (O70138; MMP8_MOUSE). Mmp8 (O88766; MMP8_RAT). MMP8 (P22894; MMP8_HUMAN)	NFKALVLI	MEROPS:M10.002	Endopeptidase (input)	-2235	MEROPS score threshold (-22.73)	38	906
22	P02768	25	45	C-terminus	MMP9 (P14780; MMP9_HUMAN). Mmp9 (P41245; MMP9_MOUSE). Mmp9 (P50282; MMP9_RAT)	NFKALVLI	MEROPS:M10.004	Endopeptidase (input)	-2288	MEROPS score threshold (-24.54)	63	6368
22	P02768	25	45	N-terminus	Pcsk5 (P41413; PCSK5_RAT). Pcsk5 (Q04592; PCSK5_MOUSE). PCSK5 (Q92824; PCSK5_HUMAN)	VFRRDAHK	MEROPS:S08.076	Endopeptidase (input)	-1906	MEROPS score threshold (-21.35)	36	9955
22	P02768	25	45	C-terminus	PGA3 (P0DJD8; PEPA3_HUMAN)	NFKALVLI	MEROPS:A01.001	Endopeptidase (input)	-216	MEROPS score threshold (-24.17)	72	4997
25	P68871	2	32	C-terminus	Capn1 (O35350; CAN1_MOUSE). CAPN1 (P07384; CAN1_HUMAN). Capn1 (P97571; CAN1_RAT)	LGRLLVVY	MEROPS:C02.001	Endopeptidase (input)	-2393	MEROPS score threshold (-24.18)	84	5833
25	P68871	2	32	C-terminus	Ctsb (P00787; CATB_RAT). CTSB (P07858; CATB_HUMAN). Ctsb (P10605; CATB_MOUSE)	LGRLLVVY	MEROPS:C01.060	Endopeptidase (input)	-2221	MEROPS score threshold (-23.76)	79	8099
25	P68871	2	32	C-terminus	CTSD (P07339; CATD_HUMAN). Ctsd (P18242; CATD_MOUSE). Ctsd (P24268; CATD_RAT)	LGRLLVVY	MEROPS:A01.009	Endopeptidase (input)	-1901	MEROPS score threshold (-22.64)	79	8474
25	P68871	2	32	C-terminus	CTSE (P14091; CATE_HUMAN). Ctse (P16228; CATE_RAT). Ctse (P70269; CATE_MOUSE)	LGRLLVVY	MEROPS:A01.010	Endopeptidase (input)	-2059	MEROPS score threshold (-22.27)	71	8748
25	P68871	2	32	C-terminus	MMP14 (P50281; MMP14_HUMAN). Mmp14 (P53690; MMP14_MOUSE). Mmp14 (Q10739; MMP14_RAT)	LGRLLVVY	MEROPS:M10.014	Endopeptidase (input)	-2206	MEROPS score threshold (-22.96)	75	8066
25	P68871	2	32	C-terminus	MMP2 (P08253; MMP2_HUMAN). Mmp2 (P33434; MMP2_MOUSE). Mmp2 (P33436; MMP2_RAT)	LGRLLVVY	MEROPS:M10.003	Endopeptidase (input)	-2217	MEROPS score threshold (-22.7)	76	8688
25	P68871	2	32	C-terminus	MMP7 (P09237; MMP7_HUMAN). Mmp7 (P50280; MMP7_RAT). Mmp7 (Q10738; MMP7_MOUSE)	LGRLLVVY	MEROPS:M10.008	Endopeptidase (input)	-2013	MEROPS score threshold (-26.58)	54	5397
25	P68871	2	32	C-terminus	MMP9 (P14780; MMP9_HUMAN). Mmp9 (P41245; MMP9_MOUSE). Mmp9 (P50282; MMP9_RAT)	LGRLLVVY	MEROPS:M10.004	Endopeptidase (input)	-2209	MEROPS score threshold (-24.54)	63	6368
25	P68871	2	32	C-terminus	PGA3 (P0DJD8; PEPA3_HUMAN)	LGRLLVVY	MEROPS:A01.001	Endopeptidase (input)	-2182	MEROPS score threshold (-24.17)	72	4997
25	P68871	2	32	C-terminus	Pgc (P04073; PEPC_RAT). PGC (P20142; PEPC_HUMAN). Pgc (Q9D7R7; PEPC_MOUSE)	LGRLLVVY	MEROPS:A01.003	Endopeptidase (input)	-1971	99th percentile (-20.44)	100	9953
26	P02768	39	50	C-terminus	Ctsb (P00787; CATB_RAT). CTSB (P07858; CATB_HUMAN). Ctsb (P10605; CATB_MOUSE)	VLIAFAQY	MEROPS:C01.060	Endopeptidase (input)	-2152	MEROPS score threshold (-23.76)	79	8099
26	P02768	39	50	N-terminus	CTSD (P07339; CATD_HUMAN). Ctsd (P18242; CATD_MOUSE). Ctsd (P24268; CATD_RAT)	FKDLGEEN	MEROPS:A01.009	Endopeptidase (input)	-2179	MEROPS score threshold (-22.64)	79	8474
26	P02768	39	50	C-terminus	CTSD (P07339; CATD_HUMAN). Ctsd (P18242; CATD_MOUSE). Ctsd (P24268; CATD_RAT)	VLIAFAQY	MEROPS:A01.009	Endopeptidase (input)	-2119	MEROPS score threshold (-22.64)	79	8474
26	P02768	39	50	N-terminus	CTSE (P14091; CATE_HUMAN). Ctse (P16228; CATE_RAT). Ctse (P70269; CATE_MOUSE)	FKDLGEEN	MEROPS:A01.010	Endopeptidase (input)	-2178	MEROPS score threshold (-22.27)	71	8748
26	P02768	39	50	C-terminus	Ctsl (P06797; CATL1_MOUSE). Ctsl (P07154; CATL1_RAT). CTSL (P07711; CATL1_HUMAN)	VLIAFAQY	MEROPS:C01.032	Endopeptidase (input)	-227	MEROPS score threshold (-25.1)	68	6299
26	P02768	39	50	C-terminus	Ctss (O70370; CATS_MOUSE). CTSS (P25774; CATS_HUMAN). Ctss (Q02765; CATS_RAT)	VLIAFAQY	MEROPS:C01.034	Endopeptidase (input)	-2296	MEROPS score threshold (-25.53)	60	6146
26	P02768	39	50	N-terminus	Mep1a (P28825; MEP1A_MOUSE). MEP1A (Q16819; MEP1A_HUMAN). Mep1a (Q64230; MEP1A_RAT)	FKDLGEEN	MEROPS:M12.002	Endopeptidase (input)	-229	MEROPS score threshold (-23.48)	78	6559
26	P02768	39	50	C-terminus	MMP7 (P09237; MMP7_HUMAN). Mmp7 (P50280; MMP7_RAT). Mmp7 (Q10738; MMP7_MOUSE)	VLIAFAQY	MEROPS:M10.008	Endopeptidase (input)	-2515	MEROPS score threshold (-26.58)	54	5397
26	P02768	39	50	C-terminus	MMP9 (P14780; MMP9_HUMAN). Mmp9 (P41245; MMP9_MOUSE). Mmp9 (P50282; MMP9_RAT)	VLIAFAQY	MEROPS:M10.004	Endopeptidase (input)	-244	MEROPS score threshold (-24.54)	63	6368
26	P02768	39	50	N-terminus	PGA3 (P0DJD8; PEPA3_HUMAN)	FKDLGEEN	MEROPS:A01.001	Endopeptidase (input)	-2315	MEROPS score threshold (-24.17)	72	4997
26	P02768	39	50	C-terminus	PGA3 (P0DJD8; PEPA3_HUMAN)	VLIAFAQY	MEROPS:A01.001	Endopeptidase (input)	-2227	MEROPS score threshold (-24.17)	72	4997
28	P69905	108	142	N-terminus	CTSD (P07339; CATD_HUMAN). Ctsd (P18242; CATD_MOUSE). Ctsd (P24268; CATD_RAT)	HCLLVTLA	MEROPS:A01.009	Endopeptidase (input)	-2188	MEROPS score threshold (-22.64)	79	8474
28	P69905	108	142	N-terminus	CTSE (P14091; CATE_HUMAN). Ctse (P16228; CATE_RAT). Ctse (P70269; CATE_MOUSE)	HCLLVTLA	MEROPS:A01.010	Endopeptidase (input)	-1995	MEROPS score threshold (-22.27)	71	8748
28	P69905	108	142	N-terminus	CTSG (P08311; CATG_HUMAN). Ctsg (P17977; CATG_RAT). Ctsg (P28293; CATG_MOUSE)	HCLLVTLA	MEROPS:S01.133	Endopeptidase (input)	-2171	MEROPS score threshold (-24.91)	63	7825
28	P69905	108	142	N-terminus	Ctsk (O35186; CATK_RAT). CTSK (P43235; CATK_HUMAN). Ctsk (P55097; CATK_MOUSE)	HCLLVTLA	MEROPS:C01.036	Endopeptidase (input)	-2573	MEROPS score threshold (-25.77)	57	7657
28	P69905	108	142	N-terminus	Ctsl (P06797; CATL1_MOUSE). Ctsl (P07154; CATL1_RAT). CTSL (P07711; CATL1_HUMAN)	HCLLVTLA	MEROPS:C01.032	Endopeptidase (input)	-2396	MEROPS score threshold (-25.1)	68	6299
28	P69905	108	142	N-terminus	Ctss (O70370; CATS_MOUSE). CTSS (P25774; CATS_HUMAN). Ctss (Q02765; CATS_RAT)	HCLLVTLA	MEROPS:C01.034	Endopeptidase (input)	-2339	MEROPS score threshold (-25.53)	60	6146
28	P69905	108	142	N-terminus	ELANE (P08246; ELNE_HUMAN). Elane (Q3UP87; ELNE_MOUSE)	HCLLVTLA	MEROPS:S01.131	Endopeptidase (input)	-2306	MEROPS score threshold (-23.57)	77	7782
28	P69905	108	142	N-terminus	PGA3 (P0DJD8; PEPA3_HUMAN)	HCLLVTLA	MEROPS:A01.001	Endopeptidase (input)	-2306	MEROPS score threshold (-24.17)	72	4997
29	P19823	36	53	C-terminus	Capn1 (O35350; CAN1_MOUSE). CAPN1 (P07384; CAN1_HUMAN). Capn1 (P97571; CAN1_RAT)	RRYQRSLP	MEROPS:C02.001	Endopeptidase (input)	-2199	MEROPS score threshold (-24.18)	84	5833
29	P19823	36	53	C-terminus	Capn2 (O08529; CAN2_MOUSE). CAPN2 (P17655; CAN2_HUMAN). Capn2 (Q07009; CAN2_RAT)	RRYQRSLP	MEROPS:C02.002	Endopeptidase (input)	-215	MEROPS score threshold (-24.15)	57	5787
29	P19823	36	53	N-terminus	CTSD (P07339; CATD_HUMAN). Ctsd (P18242; CATD_MOUSE). Ctsd (P24268; CATD_RAT)	YEDLVELA	MEROPS:A01.009	Endopeptidase (input)	-1793	MEROPS score threshold (-22.64)	79	8474
29	P19823	36	53	N-terminus	CTSE (P14091; CATE_HUMAN). Ctse (P16228; CATE_RAT). Ctse (P70269; CATE_MOUSE)	YEDLVELA	MEROPS:A01.010	Endopeptidase (input)	-173	MEROPS score threshold (-22.27)	71	8748
29	P19823	36	53	N-terminus	CTSG (P08311; CATG_HUMAN). Ctsg (P17977; CATG_RAT). Ctsg (P28293; CATG_MOUSE)	YEDLVELA	MEROPS:S01.133	Endopeptidase (input)	-2232	MEROPS score threshold (-24.91)	63	7825
29	P19823	36	53	C-terminus	Ctsl (P06797; CATL1_MOUSE). Ctsl (P07154; CATL1_RAT). CTSL (P07711; CATL1_HUMAN)	RRYQRSLP	MEROPS:C01.032	Endopeptidase (input)	-2415	MEROPS score threshold (-25.1)	68	6299
29	P19823	36	53	C-terminus	KLK3 (P07288; KLK3_HUMAN)	RRYQRSLP	MEROPS:S01.162	Endopeptidase (input)	-2054	MEROPS score threshold (-22.71)	35	9789
29	P19823	36	53	C-terminus	Mep1a (P28825; MEP1A_MOUSE). MEP1A (Q16819; MEP1A_HUMAN). Mep1a (Q64230; MEP1A_RAT)	RRYQRSLP	MEROPS:M12.002	Endopeptidase (input)	-2344	MEROPS score threshold (-23.48)	78	6559
29	P19823	36	53	C-terminus	Mme (P07861; NEP_RAT). MME (P08473; NEP_HUMAN). Mme (Q61391; NEP_MOUSE)	RRYQRSLP	MEROPS:M13.001	Endopeptidase (input)	-2413	MEROPS score threshold (-24.37)	58	8721
29	P19823	36	53	N-terminus	MMP7 (P09237; MMP7_HUMAN). Mmp7 (P50280; MMP7_RAT). Mmp7 (Q10738; MMP7_MOUSE)	YEDLVELA	MEROPS:M10.008	Endopeptidase (input)	-2579	MEROPS score threshold (-26.58)	54	5397
29	P19823	36	53	N-terminus	PGA3 (P0DJD8; PEPA3_HUMAN)	YEDLVELA	MEROPS:A01.001	Endopeptidase (input)	-2011	MEROPS score threshold (-24.17)	72	4997
29	P19823	36	53	C-terminus	PLG (P00747; PLMN_HUMAN). Plg (P20918; PLMN_MOUSE). Plg (Q01177; PLMN_RAT)	RRYQRSLP	MEROPS:S01.233	Endopeptidase (input)	-2195	MEROPS score threshold (-22.58)	70	9416
29	P19823	36	53	C-terminus	TMPRSS7 (Q7RTY8; TMPS7_HUMAN). Tmprss7 (Q8BIK6; TMPS7_MOUSE)	RRYQRSLP	MEROPS:S01.072	Endopeptidase (input)	-2276	MEROPS score threshold (-22.87)	64	9417
30	P02647	25	52	N-terminus	BMP1 (P13497; BMP1_HUMAN). Bmp1 (P98063; BMP1_MOUSE)	FWQQDEPP	MEROPS:M12.005	Endopeptidase (input)	-1455	99th percentile (-16.75)	45	9997
30	P02647	25	52	N-terminus	Capn2 (O08529; CAN2_MOUSE). CAPN2 (P17655; CAN2_HUMAN). Capn2 (Q07009; CAN2_RAT)	FWQQDEPP	MEROPS:C02.002	Endopeptidase (input)	-2369	MEROPS score threshold (-24.15)	57	5787
30	P02647	25	52	C-terminus	Casp1 (P29452; CASP1_MOUSE). CASP1 (P29466; CASP1_HUMAN). Casp1 (P43527; CASP1_RAT)	SGRDYVSQ	MEROPS:C14.001	Endopeptidase (input)	-2162	MEROPS score threshold (-22.04)	95	9619
30	P02647	25	52	N-terminus	Ctss (O70370; CATS_MOUSE). CTSS (P25774; CATS_HUMAN). Ctss (Q02765; CATS_RAT)	FWQQDEPP	MEROPS:C01.034	Endopeptidase (input)	-2446	MEROPS score threshold (-25.53)	60	6146
30	P02647	25	52	N-terminus	Mep1a (P28825; MEP1A_MOUSE). MEP1A (Q16819; MEP1A_HUMAN). Mep1a (Q64230; MEP1A_RAT)	FWQQDEPP	MEROPS:M12.002	Endopeptidase (input)	-2198	MEROPS score threshold (-23.48)	78	6559
30	P02647	25	52	C-terminus	Mme (P07861; NEP_RAT). MME (P08473; NEP_HUMAN). Mme (Q61391; NEP_MOUSE)	SGRDYVSQ	MEROPS:M13.001	Endopeptidase (input)	-2242	MEROPS score threshold (-24.37)	58	8721
30	P02647	25	52	C-terminus	MMP14 (P50281; MMP14_HUMAN). Mmp14 (P53690; MMP14_MOUSE). Mmp14 (Q10739; MMP14_RAT)	SGRDYVSQ	MEROPS:M10.014	Endopeptidase (input)	-2213	MEROPS score threshold (-22.96)	75	8066
30	P02647	25	52	C-terminus	MMP2 (P08253; MMP2_HUMAN). Mmp2 (P33434; MMP2_MOUSE). Mmp2 (P33436; MMP2_RAT)	SGRDYVSQ	MEROPS:M10.003	Endopeptidase (input)	-2237	MEROPS score threshold (-22.7)	76	8688
30	P02647	25	52	C-terminus	Mmp25 (Q3U435; MMP25_MOUSE). MMP25 (Q9NPA2; MMP25_HUMAN)	SGRDYVSQ	MEROPS:M10.024	Endopeptidase (input)	-2205	MEROPS score threshold (-24.46)	28	8271
30	P02647	25	52	C-terminus	MMP7 (P09237; MMP7_HUMAN). Mmp7 (P50280; MMP7_RAT). Mmp7 (Q10738; MMP7_MOUSE)	SGRDYVSQ	MEROPS:M10.008	Endopeptidase (input)	-2335	MEROPS score threshold (-26.58)	54	5397
30	P02647	25	52	C-terminus	MMP9 (P14780; MMP9_HUMAN). Mmp9 (P41245; MMP9_MOUSE). Mmp9 (P50282; MMP9_RAT)	SGRDYVSQ	MEROPS:M10.004	Endopeptidase (input)	-2446	MEROPS score threshold (-24.54)	63	6368
30	P02647	25	52	C-terminus	PGA3 (P0DJD8; PEPA3_HUMAN)	SGRDYVSQ	MEROPS:A01.001	Endopeptidase (input)	-2385	MEROPS score threshold (-24.17)	72	4997
31	P02647	254	266	N-terminus	Capn1 (O35350; CAN1_MOUSE). CAPN1 (P07384; CAN1_HUMAN). Capn1 (P97571; CAN1_RAT)	KVSFLSAL	MEROPS:C02.001	Endopeptidase (input)	-2055	MEROPS score threshold (-24.18)	84	5833
31	P02647	254	266	N-terminus	Capn2 (O08529; CAN2_MOUSE). CAPN2 (P17655; CAN2_HUMAN). Capn2 (Q07009; CAN2_RAT)	KVSFLSAL	MEROPS:C02.002	Endopeptidase (input)	-2113	MEROPS score threshold (-24.15)	57	5787
31	P02647	254	266	N-terminus	Ctsb (P00787; CATB_RAT). CTSB (P07858; CATB_HUMAN). Ctsb (P10605; CATB_MOUSE)	KVSFLSAL	MEROPS:C01.060	Endopeptidase (input)	-229	MEROPS score threshold (-23.76)	79	8099
31	P02647	254	266	N-terminus	CTSD (P07339; CATD_HUMAN). Ctsd (P18242; CATD_MOUSE). Ctsd (P24268; CATD_RAT)	KVSFLSAL	MEROPS:A01.009	Endopeptidase (input)	-1991	MEROPS score threshold (-22.64)	79	8474
31	P02647	254	266	N-terminus	CTSE (P14091; CATE_HUMAN). Ctse (P16228; CATE_RAT). Ctse (P70269; CATE_MOUSE)	KVSFLSAL	MEROPS:A01.010	Endopeptidase (input)	-1842	MEROPS score threshold (-22.27)	71	8748
31	P02647	254	266	N-terminus	GZMM (P51124; GRAM_HUMAN). Gzmm (Q03238; GRAM_RAT)	KVSFLSAL	MEROPS:S01.139	Endopeptidase (input)	-2158	MEROPS score threshold (-21.93)	74	9247
31	P02647	254	266	N-terminus	Mcpt3 (P21843; MCPT3_MOUSE). CMA1 (P23946; CMA1_HUMAN)	KVSFLSAL	MEROPS:S01.140	Endopeptidase (input)	-1999	MEROPS score threshold (-23.04)	93	9534
31	P02647	254	266	N-terminus	Mep1a (P28825; MEP1A_MOUSE). MEP1A (Q16819; MEP1A_HUMAN). Mep1a (Q64230; MEP1A_RAT)	KVSFLSAL	MEROPS:M12.002	Endopeptidase (input)	-2131	MEROPS score threshold (-23.48)	78	6559
31	P02647	254	266	N-terminus	Mme (P07861; NEP_RAT). MME (P08473; NEP_HUMAN). Mme (Q61391; NEP_MOUSE)	KVSFLSAL	MEROPS:M13.001	Endopeptidase (input)	-2211	MEROPS score threshold (-24.37)	58	8721
31	P02647	254	266	N-terminus	Mmp12 (P34960; MMP12_MOUSE). MMP12 (P39900; MMP12_HUMAN). Mmp12 (Q63341; MMP12_RAT)	KVSFLSAL	MEROPS:M10.009	Endopeptidase (input)	-2038	MEROPS score threshold (-22.75)	67	8847
31	P02647	254	266	N-terminus	MMP14 (P50281; MMP14_HUMAN). Mmp14 (P53690; MMP14_MOUSE). Mmp14 (Q10739; MMP14_RAT)	KVSFLSAL	MEROPS:M10.014	Endopeptidase (input)	-2113	MEROPS score threshold (-22.96)	75	8066
31	P02647	254	266	N-terminus	MMP2 (P08253; MMP2_HUMAN). Mmp2 (P33434; MMP2_MOUSE). Mmp2 (P33436; MMP2_RAT)	KVSFLSAL	MEROPS:M10.003	Endopeptidase (input)	-1897	MEROPS score threshold (-22.7)	76	8688
31	P02647	254	266	N-terminus	Mmp25 (Q3U435; MMP25_MOUSE). MMP25 (Q9NPA2; MMP25_HUMAN)	KVSFLSAL	MEROPS:M10.024	Endopeptidase (input)	-1859	MEROPS score threshold (-24.46)	28	8271
31	P02647	254	266	N-terminus	Mmp3 (P03957; MMP3_RAT). MMP3 (P08254; MMP3_HUMAN). Mmp3 (P28862; MMP3_MOUSE)	KVSFLSAL	MEROPS:M10.005	Endopeptidase (input)	-2149	MEROPS score threshold (-23.35)	70	7935
31	P02647	254	266	N-terminus	MMP7 (P09237; MMP7_HUMAN). Mmp7 (P50280; MMP7_RAT). Mmp7 (Q10738; MMP7_MOUSE)	KVSFLSAL	MEROPS:M10.008	Endopeptidase (input)	-1867	MEROPS score threshold (-26.58)	54	5397
31	P02647	254	266	N-terminus	Mmp8 (O70138; MMP8_MOUSE). Mmp8 (O88766; MMP8_RAT). MMP8 (P22894; MMP8_HUMAN)	KVSFLSAL	MEROPS:M10.002	Endopeptidase (input)	-1771	MEROPS score threshold (-22.73)	38	906
31	P02647	254	266	N-terminus	MMP9 (P14780; MMP9_HUMAN). Mmp9 (P41245; MMP9_MOUSE). Mmp9 (P50282; MMP9_RAT)	KVSFLSAL	MEROPS:M10.004	Endopeptidase (input)	-2041	MEROPS score threshold (-24.54)	63	6368
31	P02647	254	266	N-terminus	PGA3 (P0DJD8; PEPA3_HUMAN)	KVSFLSAL	MEROPS:A01.001	Endopeptidase (input)	-2003	MEROPS score threshold (-24.17)	72	4997
31	P02647	254	266	N-terminus	Pgc (P04073; PEPC_RAT). PGC (P20142; PEPC_HUMAN). Pgc (Q9D7R7; PEPC_MOUSE)	KVSFLSAL	MEROPS:A01.003	Endopeptidase (input)	-1964	99th percentile (-20.44)	100	9953
32	P01009	363	377	N-terminus	Capn1 (O35350; CAN1_MOUSE). CAPN1 (P07384; CAN1_HUMAN). Capn1 (P97571; CAN1_RAT)	KAVLTIDE	MEROPS:C02.001	Endopeptidase (input)	-2391	MEROPS score threshold (-24.18)	84	5833
32	P01009	363	377	N-terminus	Capn2 (O08529; CAN2_MOUSE). CAPN2 (P17655; CAN2_HUMAN). Capn2 (Q07009; CAN2_RAT)	KAVLTIDE	MEROPS:C02.002	Endopeptidase (input)	-2317	MEROPS score threshold (-24.15)	57	5787
32	P01009	363	377	N-terminus	CTSD (P07339; CATD_HUMAN). Ctsd (P18242; CATD_MOUSE). Ctsd (P24268; CATD_RAT)	KAVLTIDE	MEROPS:A01.009	Endopeptidase (input)	-2058	MEROPS score threshold (-22.64)	79	8474
32	P01009	363	377	C-terminus	CTSD (P07339; CATD_HUMAN). Ctsd (P18242; CATD_MOUSE). Ctsd (P24268; CATD_RAT)	AMFLEAIP	MEROPS:A01.009	Endopeptidase (input)	-2108	MEROPS score threshold (-22.64)	79	8474
32	P01009	363	377	N-terminus	CTSE (P14091; CATE_HUMAN). Ctse (P16228; CATE_RAT). Ctse (P70269; CATE_MOUSE)	KAVLTIDE	MEROPS:A01.010	Endopeptidase (input)	-2028	MEROPS score threshold (-22.27)	71	8748
32	P01009	363	377	C-terminus	CTSE (P14091; CATE_HUMAN). Ctse (P16228; CATE_RAT). Ctse (P70269; CATE_MOUSE)	AMFLEAIP	MEROPS:A01.010	Endopeptidase (input)	-2181	MEROPS score threshold (-22.27)	71	8748
32	P01009	363	377	C-terminus	Ctsk (O35186; CATK_RAT). CTSK (P43235; CATK_HUMAN). Ctsk (P55097; CATK_MOUSE)	AMFLEAIP	MEROPS:C01.036	Endopeptidase (input)	-2502	MEROPS score threshold (-25.77)	57	7657
32	P01009	363	377	N-terminus	Ctsl (P06797; CATL1_MOUSE). Ctsl (P07154; CATL1_RAT). CTSL (P07711; CATL1_HUMAN)	KAVLTIDE	MEROPS:C01.032	Endopeptidase (input)	-2231	MEROPS score threshold (-25.1)	68	6299
32	P01009	363	377	C-terminus	Ctsl (P06797; CATL1_MOUSE). Ctsl (P07154; CATL1_RAT). CTSL (P07711; CATL1_HUMAN)	AMFLEAIP	MEROPS:C01.032	Endopeptidase (input)	-2141	MEROPS score threshold (-25.1)	68	6299
32	P01009	363	377	N-terminus	Ctss (O70370; CATS_MOUSE). CTSS (P25774; CATS_HUMAN). Ctss (Q02765; CATS_RAT)	KAVLTIDE	MEROPS:C01.034	Endopeptidase (input)	-2204	MEROPS score threshold (-25.53)	60	6146
32	P01009	363	377	C-terminus	Ctss (O70370; CATS_MOUSE). CTSS (P25774; CATS_HUMAN). Ctss (Q02765; CATS_RAT)	AMFLEAIP	MEROPS:C01.034	Endopeptidase (input)	-2165	MEROPS score threshold (-25.53)	60	6146
32	P01009	363	377	N-terminus	ELANE (P08246; ELNE_HUMAN). Elane (Q3UP87; ELNE_MOUSE)	KAVLTIDE	MEROPS:S01.131	Endopeptidase (input)	-2328	MEROPS score threshold (-23.57)	77	7782
32	P01009	363	377	C-terminus	ELANE (P08246; ELNE_HUMAN). Elane (Q3UP87; ELNE_MOUSE)	AMFLEAIP	MEROPS:S01.131	Endopeptidase (input)	-2315	MEROPS score threshold (-23.57)	77	7782
32	P01009	363	377	N-terminus	GZMM (P51124; GRAM_HUMAN). Gzmm (Q03238; GRAM_RAT)	KAVLTIDE	MEROPS:S01.139	Endopeptidase (input)	-1752	MEROPS score threshold (-21.93)	74	9247
32	P01009	363	377	N-terminus	Mep1a (P28825; MEP1A_MOUSE). MEP1A (Q16819; MEP1A_HUMAN). Mep1a (Q64230; MEP1A_RAT)	KAVLTIDE	MEROPS:M12.002	Endopeptidase (input)	-2108	MEROPS score threshold (-23.48)	78	6559
32	P01009	363	377	C-terminus	Mep1a (P28825; MEP1A_MOUSE). MEP1A (Q16819; MEP1A_HUMAN). Mep1a (Q64230; MEP1A_RAT)	AMFLEAIP	MEROPS:M12.002	Endopeptidase (input)	-2255	MEROPS score threshold (-23.48)	78	6559
32	P01009	363	377	C-terminus	MMP7 (P09237; MMP7_HUMAN). Mmp7 (P50280; MMP7_RAT). Mmp7 (Q10738; MMP7_MOUSE)	AMFLEAIP	MEROPS:M10.008	Endopeptidase (input)	-2615	MEROPS score threshold (-26.58)	54	5397
32	P01009	363	377	N-terminus	PGA3 (P0DJD8; PEPA3_HUMAN)	KAVLTIDE	MEROPS:A01.001	Endopeptidase (input)	-2078	MEROPS score threshold (-24.17)	72	4997
32	P01009	363	377	C-terminus	PGA3 (P0DJD8; PEPA3_HUMAN)	AMFLEAIP	MEROPS:A01.001	Endopeptidase (input)	-2332	MEROPS score threshold (-24.17)	72	4997
33	P01024	1081	1092	C-terminus	BACE1 (P56817; BACE1_HUMAN). Bace1 (P56818; BACE1_MOUSE). Bace1 (P56819; BACE1_RAT)	AVNLIAID	MEROPS:A01.004	Endopeptidase (input)	-1487	99th percentile (-15.7)	18	9999
33	P01024	1081	1092	N-terminus	CTSD (P07339; CATD_HUMAN). Ctsd (P18242; CATD_MOUSE). Ctsd (P24268; CATD_RAT)	WLTAYVVK	MEROPS:A01.009	Endopeptidase (input)	-2226	MEROPS score threshold (-22.64)	79	8474
33	P01024	1081	1092	C-terminus	CTSD (P07339; CATD_HUMAN). Ctsd (P18242; CATD_MOUSE). Ctsd (P24268; CATD_RAT)	AVNLIAID	MEROPS:A01.009	Endopeptidase (input)	-1839	MEROPS score threshold (-22.64)	79	8474
33	P01024	1081	1092	C-terminus	CTSE (P14091; CATE_HUMAN). Ctse (P16228; CATE_RAT). Ctse (P70269; CATE_MOUSE)	AVNLIAID	MEROPS:A01.010	Endopeptidase (input)	-1797	MEROPS score threshold (-22.27)	71	8748
33	P01024	1081	1092	C-terminus	CTSG (P08311; CATG_HUMAN). Ctsg (P17977; CATG_RAT). Ctsg (P28293; CATG_MOUSE)	AVNLIAID	MEROPS:S01.133	Endopeptidase (input)	-2223	MEROPS score threshold (-24.91)	63	7825
33	P01024	1081	1092	C-terminus	Ctss (O70370; CATS_MOUSE). CTSS (P25774; CATS_HUMAN). Ctss (Q02765; CATS_RAT)	AVNLIAID	MEROPS:C01.034	Endopeptidase (input)	-2494	MEROPS score threshold (-25.53)	60	6146
33	P01024	1081	1092	C-terminus	GZMM (P51124; GRAM_HUMAN). Gzmm (Q03238; GRAM_RAT)	AVNLIAID	MEROPS:S01.139	Endopeptidase (input)	-208	MEROPS score threshold (-21.93)	74	9247
33	P01024	1081	1092	C-terminus	Mep1a (P28825; MEP1A_MOUSE). MEP1A (Q16819; MEP1A_HUMAN). Mep1a (Q64230; MEP1A_RAT)	AVNLIAID	MEROPS:M12.002	Endopeptidase (input)	-2301	MEROPS score threshold (-23.48)	78	6559
33	P01024	1081	1092	C-terminus	MMP2 (P08253; MMP2_HUMAN). Mmp2 (P33434; MMP2_MOUSE). Mmp2 (P33436; MMP2_RAT)	AVNLIAID	MEROPS:M10.003	Endopeptidase (input)	-2239	MEROPS score threshold (-22.7)	76	8688
33	P01024	1081	1092	N-terminus	Mmp3 (P03957; MMP3_RAT). MMP3 (P08254; MMP3_HUMAN). Mmp3 (P28862; MMP3_MOUSE)	WLTAYVVK	MEROPS:M10.005	Endopeptidase (input)	-2322	MEROPS score threshold (-23.35)	70	7935
33	P01024	1081	1092	C-terminus	MMP7 (P09237; MMP7_HUMAN). Mmp7 (P50280; MMP7_RAT). Mmp7 (Q10738; MMP7_MOUSE)	AVNLIAID	MEROPS:M10.008	Endopeptidase (input)	-229	MEROPS score threshold (-26.58)	54	5397
33	P01024	1081	1092	C-terminus	MMP9 (P14780; MMP9_HUMAN). Mmp9 (P41245; MMP9_MOUSE). Mmp9 (P50282; MMP9_RAT)	AVNLIAID	MEROPS:M10.004	Endopeptidase (input)	-2423	MEROPS score threshold (-24.54)	63	6368
33	P01024	1081	1092	N-terminus	PGA3 (P0DJD8; PEPA3_HUMAN)	WLTAYVVK	MEROPS:A01.001	Endopeptidase (input)	-2314	MEROPS score threshold (-24.17)	72	4997
33	P01024	1081	1092	C-terminus	PGA3 (P0DJD8; PEPA3_HUMAN)	AVNLIAID	MEROPS:A01.001	Endopeptidase (input)	-2072	MEROPS score threshold (-24.17)	72	4997
34	P69905	135	142	N-terminus	Capn1 (O35350; CAN1_MOUSE). CAPN1 (P07384; CAN1_HUMAN). Capn1 (P97571; CAN1_RAT)	ASVSTVLT	MEROPS:C02.001	Endopeptidase (input)	-209	MEROPS score threshold (-24.18)	84	5833
34	P69905	135	142	N-terminus	Capn2 (O08529; CAN2_MOUSE). CAPN2 (P17655; CAN2_HUMAN). Capn2 (Q07009; CAN2_RAT)	ASVSTVLT	MEROPS:C02.002	Endopeptidase (input)	-2092	MEROPS score threshold (-24.15)	57	5787
34	P69905	135	142	N-terminus	Ctsb (P00787; CATB_RAT). CTSB (P07858; CATB_HUMAN). Ctsb (P10605; CATB_MOUSE)	ASVSTVLT	MEROPS:C01.060	Endopeptidase (input)	-2207	MEROPS score threshold (-23.76)	79	8099
34	P69905	135	142	N-terminus	CTSD (P07339; CATD_HUMAN). Ctsd (P18242; CATD_MOUSE). Ctsd (P24268; CATD_RAT)	ASVSTVLT	MEROPS:A01.009	Endopeptidase (input)	-2174	MEROPS score threshold (-22.64)	79	8474
34	P69905	135	142	N-terminus	CTSE (P14091; CATE_HUMAN). Ctse (P16228; CATE_RAT). Ctse (P70269; CATE_MOUSE)	ASVSTVLT	MEROPS:A01.010	Endopeptidase (input)	-2192	MEROPS score threshold (-22.27)	71	8748
34	P69905	135	142	N-terminus	Ctsk (O35186; CATK_RAT). CTSK (P43235; CATK_HUMAN). Ctsk (P55097; CATK_MOUSE)	ASVSTVLT	MEROPS:C01.036	Endopeptidase (input)	-2316	MEROPS score threshold (-25.77)	57	7657
34	P69905	135	142	N-terminus	Ctsl (P06797; CATL1_MOUSE). Ctsl (P07154; CATL1_RAT). CTSL (P07711; CATL1_HUMAN)	ASVSTVLT	MEROPS:C01.032	Endopeptidase (input)	-2025	MEROPS score threshold (-25.1)	68	6299
34	P69905	135	142	N-terminus	Ctss (O70370; CATS_MOUSE). CTSS (P25774; CATS_HUMAN). Ctss (Q02765; CATS_RAT)	ASVSTVLT	MEROPS:C01.034	Endopeptidase (input)	-2088	MEROPS score threshold (-25.53)	60	6146
34	P69905	135	142	N-terminus	ELANE (P08246; ELNE_HUMAN). Elane (Q3UP87; ELNE_MOUSE)	ASVSTVLT	MEROPS:S01.131	Endopeptidase (input)	-2188	MEROPS score threshold (-23.57)	77	7782
34	P69905	135	142	N-terminus	KLK6 (Q92876; KLK6_HUMAN)	ASVSTVLT	MEROPS:S01.236	Endopeptidase (input)	-2239	MEROPS score threshold (-23.61)	80	9576
34	P69905	135	142	N-terminus	Mep1a (P28825; MEP1A_MOUSE). MEP1A (Q16819; MEP1A_HUMAN). Mep1a (Q64230; MEP1A_RAT)	ASVSTVLT	MEROPS:M12.002	Endopeptidase (input)	-2065	MEROPS score threshold (-23.48)	78	6559
34	P69905	135	142	N-terminus	MMP14 (P50281; MMP14_HUMAN). Mmp14 (P53690; MMP14_MOUSE). Mmp14 (Q10739; MMP14_RAT)	ASVSTVLT	MEROPS:M10.014	Endopeptidase (input)	-2105	MEROPS score threshold (-22.96)	75	8066
34	P69905	135	142	N-terminus	Mmp25 (Q3U435; MMP25_MOUSE). MMP25 (Q9NPA2; MMP25_HUMAN)	ASVSTVLT	MEROPS:M10.024	Endopeptidase (input)	-2358	MEROPS score threshold (-24.46)	28	8271
34	P69905	135	142	N-terminus	Mmp3 (P03957; MMP3_RAT). MMP3 (P08254; MMP3_HUMAN). Mmp3 (P28862; MMP3_MOUSE)	ASVSTVLT	MEROPS:M10.005	Endopeptidase (input)	-2224	MEROPS score threshold (-23.35)	70	7935
34	P69905	135	142	N-terminus	MMP7 (P09237; MMP7_HUMAN). Mmp7 (P50280; MMP7_RAT). Mmp7 (Q10738; MMP7_MOUSE)	ASVSTVLT	MEROPS:M10.008	Endopeptidase (input)	-2515	MEROPS score threshold (-26.58)	54	5397
34	P69905	135	142	N-terminus	MMP9 (P14780; MMP9_HUMAN). Mmp9 (P41245; MMP9_MOUSE). Mmp9 (P50282; MMP9_RAT)	ASVSTVLT	MEROPS:M10.004	Endopeptidase (input)	-2454	MEROPS score threshold (-24.54)	63	6368
34	P69905	135	142	N-terminus	PGA3 (P0DJD8; PEPA3_HUMAN)	ASVSTVLT	MEROPS:A01.001	Endopeptidase (input)	-2175	MEROPS score threshold (-24.17)	72	4997
35	P19823	63	72	C-terminus	Capn2 (O08529; CAN2_MOUSE). CAPN2 (P17655; CAN2_HUMAN). Capn2 (Q07009; CAN2_RAT)	QVTLYSYK	MEROPS:C02.002	Endopeptidase (input)	-2389	MEROPS score threshold (-24.15)	57	5787
35	P19823	63	72	N-terminus	CTSD (P07339; CATD_HUMAN). Ctsd (P18242; CATD_MOUSE). Ctsd (P24268; CATD_RAT)	ESEEMMEE	MEROPS:A01.009	Endopeptidase (input)	-2263	MEROPS score threshold (-22.64)	79	8474
35	P19823	63	72	C-terminus	CTSD (P07339; CATD_HUMAN). Ctsd (P18242; CATD_MOUSE). Ctsd (P24268; CATD_RAT)	QVTLYSYK	MEROPS:A01.009	Endopeptidase (input)	-2219	MEROPS score threshold (-22.64)	79	8474
35	P19823	63	72	C-terminus	CTSE (P14091; CATE_HUMAN). Ctse (P16228; CATE_RAT). Ctse (P70269; CATE_MOUSE)	QVTLYSYK	MEROPS:A01.010	Endopeptidase (input)	-2203	MEROPS score threshold (-22.27)	71	8748
35	P19823	63	72	C-terminus	CTSG (P08311; CATG_HUMAN). Ctsg (P17977; CATG_RAT). Ctsg (P28293; CATG_MOUSE)	QVTLYSYK	MEROPS:S01.133	Endopeptidase (input)	-2294	MEROPS score threshold (-24.91)	63	7825
35	P19823	63	72	N-terminus	GZMB (P10144; GRAB_HUMAN)	ESEEMMEE	MEROPS:S01.010	Endopeptidase (input)	-2084	MEROPS score threshold (-21.02)	78	9716
35	P19823	63	72	C-terminus	GZMM (P51124; GRAM_HUMAN). Gzmm (Q03238; GRAM_RAT)	QVTLYSYK	MEROPS:S01.139	Endopeptidase (input)	-2166	MEROPS score threshold (-21.93)	74	9247
35	P19823	63	72	N-terminus	Mep1a (P28825; MEP1A_MOUSE). MEP1A (Q16819; MEP1A_HUMAN). Mep1a (Q64230; MEP1A_RAT)	ESEEMMEE	MEROPS:M12.002	Endopeptidase (input)	-2307	MEROPS score threshold (-23.48)	78	6559
35	P19823	63	72	N-terminus	MMP14 (P50281; MMP14_HUMAN). Mmp14 (P53690; MMP14_MOUSE). Mmp14 (Q10739; MMP14_RAT)	ESEEMMEE	MEROPS:M10.014	Endopeptidase (input)	-2222	MEROPS score threshold (-22.96)	75	8066
35	P19823	63	72	N-terminus	Mmp3 (P03957; MMP3_RAT). MMP3 (P08254; MMP3_HUMAN). Mmp3 (P28862; MMP3_MOUSE)	ESEEMMEE	MEROPS:M10.005	Endopeptidase (input)	-226	MEROPS score threshold (-23.35)	70	7935
35	P19823	63	72	N-terminus	MMP7 (P09237; MMP7_HUMAN). Mmp7 (P50280; MMP7_RAT). Mmp7 (Q10738; MMP7_MOUSE)	ESEEMMEE	MEROPS:M10.008	Endopeptidase (input)	-2336	MEROPS score threshold (-26.58)	54	5397
35	P19823	63	72	C-terminus	MMP7 (P09237; MMP7_HUMAN). Mmp7 (P50280; MMP7_RAT). Mmp7 (Q10738; MMP7_MOUSE)	QVTLYSYK	MEROPS:M10.008	Endopeptidase (input)	-2528	MEROPS score threshold (-26.58)	54	5397
35	P19823	63	72	C-terminus	PGA3 (P0DJD8; PEPA3_HUMAN)	QVTLYSYK	MEROPS:A01.001	Endopeptidase (input)	-2171	MEROPS score threshold (-24.17)	72	4997
36	P19827	85	99	N-terminus	Capn1 (O35350; CAN1_MOUSE). CAPN1 (P07384; CAN1_HUMAN). Capn1 (P97571; CAN1_RAT)	EAREVAFD	MEROPS:C02.001	Endopeptidase (input)	-2417	MEROPS score threshold (-24.18)	84	5833
36	P19827	85	99	N-terminus	Capn2 (O08529; CAN2_MOUSE). CAPN2 (P17655; CAN2_HUMAN). Capn2 (Q07009; CAN2_RAT)	EAREVAFD	MEROPS:C02.002	Endopeptidase (input)	-2409	MEROPS score threshold (-24.15)	57	5787
36	P19827	85	99	C-terminus	Casp1 (P29452; CASP1_MOUSE). CASP1 (P29466; CASP1_HUMAN). Casp1 (P43527; CASP1_RAT)	FISDFAVT	MEROPS:C14.001	Endopeptidase (input)	-2056	MEROPS score threshold (-22.04)	95	9619
36	P19827	85	99	N-terminus	Ctsb (P00787; CATB_RAT). CTSB (P07858; CATB_HUMAN). Ctsb (P10605; CATB_MOUSE)	EAREVAFD	MEROPS:C01.060	Endopeptidase (input)	-2301	MEROPS score threshold (-23.76)	79	8099
36	P19827	85	99	C-terminus	Ctsb (P00787; CATB_RAT). CTSB (P07858; CATB_HUMAN). Ctsb (P10605; CATB_MOUSE)	FISDFAVT	MEROPS:C01.060	Endopeptidase (input)	-2303	MEROPS score threshold (-23.76)	79	8099
36	P19827	85	99	C-terminus	CTSD (P07339; CATD_HUMAN). Ctsd (P18242; CATD_MOUSE). Ctsd (P24268; CATD_RAT)	FISDFAVT	MEROPS:A01.009	Endopeptidase (input)	-2058	MEROPS score threshold (-22.64)	79	8474
36	P19827	85	99	N-terminus	CTSE (P14091; CATE_HUMAN). Ctse (P16228; CATE_RAT). Ctse (P70269; CATE_MOUSE)	EAREVAFD	MEROPS:A01.010	Endopeptidase (input)	-2206	MEROPS score threshold (-22.27)	71	8748
36	P19827	85	99	C-terminus	CTSE (P14091; CATE_HUMAN). Ctse (P16228; CATE_RAT). Ctse (P70269; CATE_MOUSE)	FISDFAVT	MEROPS:A01.010	Endopeptidase (input)	-2198	MEROPS score threshold (-22.27)	71	8748
36	P19827	85	99	N-terminus	Ctss (O70370; CATS_MOUSE). CTSS (P25774; CATS_HUMAN). Ctss (Q02765; CATS_RAT)	EAREVAFD	MEROPS:C01.034	Endopeptidase (input)	-2511	MEROPS score threshold (-25.53)	60	6146
36	P19827	85	99	C-terminus	Ctss (O70370; CATS_MOUSE). CTSS (P25774; CATS_HUMAN). Ctss (Q02765; CATS_RAT)	FISDFAVT	MEROPS:C01.034	Endopeptidase (input)	-2548	MEROPS score threshold (-25.53)	60	6146
36	P19827	85	99	C-terminus	GZMB (P10144; GRAB_HUMAN)	FISDFAVT	MEROPS:S01.010	Endopeptidase (input)	-2082	MEROPS score threshold (-21.02)	78	9716
36	P19827	85	99	C-terminus	Mep1a (P28825; MEP1A_MOUSE). MEP1A (Q16819; MEP1A_HUMAN). Mep1a (Q64230; MEP1A_RAT)	FISDFAVT	MEROPS:M12.002	Endopeptidase (input)	-2273	MEROPS score threshold (-23.48)	78	6559
36	P19827	85	99	N-terminus	MMP2 (P08253; MMP2_HUMAN). Mmp2 (P33434; MMP2_MOUSE). Mmp2 (P33436; MMP2_RAT)	EAREVAFD	MEROPS:M10.003	Endopeptidase (input)	-2189	MEROPS score threshold (-22.7)	76	8688
36	P19827	85	99	C-terminus	MMP2 (P08253; MMP2_HUMAN). Mmp2 (P33434; MMP2_MOUSE). Mmp2 (P33436; MMP2_RAT)	FISDFAVT	MEROPS:M10.003	Endopeptidase (input)	-2173	MEROPS score threshold (-22.7)	76	8688
36	P19827	85	99	N-terminus	Mmp25 (Q3U435; MMP25_MOUSE). MMP25 (Q9NPA2; MMP25_HUMAN)	EAREVAFD	MEROPS:M10.024	Endopeptidase (input)	-2431	MEROPS score threshold (-24.46)	28	8271
36	P19827	85	99	N-terminus	Mmp3 (P03957; MMP3_RAT). MMP3 (P08254; MMP3_HUMAN). Mmp3 (P28862; MMP3_MOUSE)	EAREVAFD	MEROPS:M10.005	Endopeptidase (input)	-2213	MEROPS score threshold (-23.35)	70	7935
36	P19827	85	99	N-terminus	MMP7 (P09237; MMP7_HUMAN). Mmp7 (P50280; MMP7_RAT). Mmp7 (Q10738; MMP7_MOUSE)	EAREVAFD	MEROPS:M10.008	Endopeptidase (input)	-2088	MEROPS score threshold (-26.58)	54	5397
36	P19827	85	99	C-terminus	MMP7 (P09237; MMP7_HUMAN). Mmp7 (P50280; MMP7_RAT). Mmp7 (Q10738; MMP7_MOUSE)	FISDFAVT	MEROPS:M10.008	Endopeptidase (input)	-2361	MEROPS score threshold (-26.58)	54	5397
36	P19827	85	99	N-terminus	MMP9 (P14780; MMP9_HUMAN). Mmp9 (P41245; MMP9_MOUSE). Mmp9 (P50282; MMP9_RAT)	EAREVAFD	MEROPS:M10.004	Endopeptidase (input)	-2195	MEROPS score threshold (-24.54)	63	6368
36	P19827	85	99	N-terminus	PGA3 (P0DJD8; PEPA3_HUMAN)	EAREVAFD	MEROPS:A01.001	Endopeptidase (input)	-2194	MEROPS score threshold (-24.17)	72	4997
36	P19827	85	99	C-terminus	PGA3 (P0DJD8; PEPA3_HUMAN)	FISDFAVT	MEROPS:A01.001	Endopeptidase (input)	-2231	MEROPS score threshold (-24.17)	72	4997
37	P02768	25	54	N-terminus	KLK4 (Q9Y5K2; KLK4_HUMAN). Klk4 (Q9Z0M1; KLK4_MOUSE)	VFRRDAHK	MEROPS:S01.251	Endopeptidase (input)	-2109	MEROPS score threshold (-22.45)	74	9582
37	P02768	25	54	C-terminus	Mmp25 (Q3U435; MMP25_MOUSE). MMP25 (Q9NPA2; MMP25_HUMAN)	FAQYLQQC	MEROPS:M10.024	Endopeptidase (input)	-1933	MEROPS score threshold (-24.46)	28	8271
37	P02768	25	54	C-terminus	MMP7 (P09237; MMP7_HUMAN). Mmp7 (P50280; MMP7_RAT). Mmp7 (Q10738; MMP7_MOUSE)	FAQYLQQC	MEROPS:M10.008	Endopeptidase (input)	-2483	MEROPS score threshold (-26.58)	54	5397
37	P02768	25	54	N-terminus	Pcsk5 (P41413; PCSK5_RAT). Pcsk5 (Q04592; PCSK5_MOUSE). PCSK5 (Q92824; PCSK5_HUMAN)	VFRRDAHK	MEROPS:S08.076	Endopeptidase (input)	-1906	MEROPS score threshold (-21.35)	36	9955
39	A0A075B6S2	21	31	C-terminus	Capn1 (O35350; CAN1_MOUSE). CAPN1 (P07384; CAN1_HUMAN). Capn1 (P97571; CAN1_RAT)	PLSLSVTP	MEROPS:C02.001	Endopeptidase (input)	-2016	MEROPS score threshold (-24.18)	84	5833
39	A0A075B6S2	21	31	C-terminus	Capn2 (O08529; CAN2_MOUSE). CAPN2 (P17655; CAN2_HUMAN). Capn2 (Q07009; CAN2_RAT)	PLSLSVTP	MEROPS:C02.002	Endopeptidase (input)	-2063	MEROPS score threshold (-24.15)	57	5787
39	A0A075B6S2	21	31	C-terminus	Casp1 (P29452; CASP1_MOUSE). CASP1 (P29466; CASP1_HUMAN). Casp1 (P43527; CASP1_RAT)	PLSLSVTP	MEROPS:C14.001	Endopeptidase (input)	-2174	MEROPS score threshold (-22.04)	95	9619
39	A0A075B6S2	21	31	C-terminus	Ctsb (P00787; CATB_RAT). CTSB (P07858; CATB_HUMAN). Ctsb (P10605; CATB_MOUSE)	PLSLSVTP	MEROPS:C01.060	Endopeptidase (input)	-2066	MEROPS score threshold (-23.76)	79	8099
39	A0A075B6S2	21	31	C-terminus	CTSD (P07339; CATD_HUMAN). Ctsd (P18242; CATD_MOUSE). Ctsd (P24268; CATD_RAT)	PLSLSVTP	MEROPS:A01.009	Endopeptidase (input)	-1926	MEROPS score threshold (-22.64)	79	8474
39	A0A075B6S2	21	31	C-terminus	CTSE (P14091; CATE_HUMAN). Ctse (P16228; CATE_RAT). Ctse (P70269; CATE_MOUSE)	PLSLSVTP	MEROPS:A01.010	Endopeptidase (input)	-1898	MEROPS score threshold (-22.27)	71	8748
39	A0A075B6S2	21	31	C-terminus	CTSG (P08311; CATG_HUMAN). Ctsg (P17977; CATG_RAT). Ctsg (P28293; CATG_MOUSE)	PLSLSVTP	MEROPS:S01.133	Endopeptidase (input)	-199	MEROPS score threshold (-24.91)	63	7825
39	A0A075B6S2	21	31	C-terminus	Ctsl (P06797; CATL1_MOUSE). Ctsl (P07154; CATL1_RAT). CTSL (P07711; CATL1_HUMAN)	PLSLSVTP	MEROPS:C01.032	Endopeptidase (input)	-225	MEROPS score threshold (-25.1)	68	6299
39	A0A075B6S2	21	31	C-terminus	Ctss (O70370; CATS_MOUSE). CTSS (P25774; CATS_HUMAN). Ctss (Q02765; CATS_RAT)	PLSLSVTP	MEROPS:C01.034	Endopeptidase (input)	-2224	MEROPS score threshold (-25.53)	60	6146
39	A0A075B6S2	21	31	N-terminus	ELANE (P08246; ELNE_HUMAN). Elane (Q3UP87; ELNE_MOUSE)	GSSADIVM	MEROPS:S01.131	Endopeptidase (input)	-2243	MEROPS score threshold (-23.57)	77	7782
39	A0A075B6S2	21	31	C-terminus	ELANE (P08246; ELNE_HUMAN). Elane (Q3UP87; ELNE_MOUSE)	PLSLSVTP	MEROPS:S01.131	Endopeptidase (input)	-2105	MEROPS score threshold (-23.57)	77	7782
39	A0A075B6S2	21	31	C-terminus	GZMM (P51124; GRAM_HUMAN). Gzmm (Q03238; GRAM_RAT)	PLSLSVTP	MEROPS:S01.139	Endopeptidase (input)	-1934	MEROPS score threshold (-21.93)	74	9247
39	A0A075B6S2	21	31	C-terminus	HTRA2 (O43464; HTRA2_HUMAN). Htra2 (Q9JIY5; HTRA2_MOUSE)	PLSLSVTP	MEROPS:S01.278	Endopeptidase (input)	-1864	MEROPS score threshold (-22.4)	64	9469
39	A0A075B6S2	21	31	C-terminus	Klk14 (Q8CGR5; KLK14_MOUSE). KLK14 (Q9P0G3; KLK14_HUMAN)	PLSLSVTP	MEROPS:S01.029	Endopeptidase (input)	-1973	99th percentile (-19.9)	26	9975
39	A0A075B6S2	21	31	C-terminus	KLK3 (P07288; KLK3_HUMAN)	PLSLSVTP	MEROPS:S01.162	Endopeptidase (input)	-2169	MEROPS score threshold (-22.71)	35	9789
39	A0A075B6S2	21	31	C-terminus	KLK4 (Q9Y5K2; KLK4_HUMAN). Klk4 (Q9Z0M1; KLK4_MOUSE)	PLSLSVTP	MEROPS:S01.251	Endopeptidase (input)	-2196	MEROPS score threshold (-22.45)	74	9582
39	A0A075B6S2	21	31	C-terminus	KLK6 (Q92876; KLK6_HUMAN)	PLSLSVTP	MEROPS:S01.236	Endopeptidase (input)	-214	MEROPS score threshold (-23.61)	80	9576
39	A0A075B6S2	21	31	C-terminus	Mcpt3 (P21843; MCPT3_MOUSE). CMA1 (P23946; CMA1_HUMAN)	PLSLSVTP	MEROPS:S01.140	Endopeptidase (input)	-2176	MEROPS score threshold (-23.04)	93	9534
39	A0A075B6S2	21	31	N-terminus	Mep1a (P28825; MEP1A_MOUSE). MEP1A (Q16819; MEP1A_HUMAN). Mep1a (Q64230; MEP1A_RAT)	GSSADIVM	MEROPS:M12.002	Endopeptidase (input)	-2167	MEROPS score threshold (-23.48)	78	6559
39	A0A075B6S2	21	31	C-terminus	Mep1a (P28825; MEP1A_MOUSE). MEP1A (Q16819; MEP1A_HUMAN). Mep1a (Q64230; MEP1A_RAT)	PLSLSVTP	MEROPS:M12.002	Endopeptidase (input)	-2217	MEROPS score threshold (-23.48)	78	6559
39	A0A075B6S2	21	31	C-terminus	MMP14 (P50281; MMP14_HUMAN). Mmp14 (P53690; MMP14_MOUSE). Mmp14 (Q10739; MMP14_RAT)	PLSLSVTP	MEROPS:M10.014	Endopeptidase (input)	-2195	MEROPS score threshold (-22.96)	75	8066
39	A0A075B6S2	21	31	C-terminus	MMP2 (P08253; MMP2_HUMAN). Mmp2 (P33434; MMP2_MOUSE). Mmp2 (P33436; MMP2_RAT)	PLSLSVTP	MEROPS:M10.003	Endopeptidase (input)	-2202	MEROPS score threshold (-22.7)	76	8688
39	A0A075B6S2	21	31	C-terminus	Mmp3 (P03957; MMP3_RAT). MMP3 (P08254; MMP3_HUMAN). Mmp3 (P28862; MMP3_MOUSE)	PLSLSVTP	MEROPS:M10.005	Endopeptidase (input)	-2186	MEROPS score threshold (-23.35)	70	7935
39	A0A075B6S2	21	31	N-terminus	MMP9 (P14780; MMP9_HUMAN). Mmp9 (P41245; MMP9_MOUSE). Mmp9 (P50282; MMP9_RAT)	GSSADIVM	MEROPS:M10.004	Endopeptidase (input)	-2346	MEROPS score threshold (-24.54)	63	6368
39	A0A075B6S2	21	31	C-terminus	MMP9 (P14780; MMP9_HUMAN). Mmp9 (P41245; MMP9_MOUSE). Mmp9 (P50282; MMP9_RAT)	PLSLSVTP	MEROPS:M10.004	Endopeptidase (input)	-2261	MEROPS score threshold (-24.54)	63	6368
39	A0A075B6S2	21	31	N-terminus	PGA3 (P0DJD8; PEPA3_HUMAN)	GSSADIVM	MEROPS:A01.001	Endopeptidase (input)	-2305	MEROPS score threshold (-24.17)	72	4997
39	A0A075B6S2	21	31	C-terminus	PGA3 (P0DJD8; PEPA3_HUMAN)	PLSLSVTP	MEROPS:A01.001	Endopeptidase (input)	-2144	MEROPS score threshold (-24.17)	72	4997
39	A0A075B6S2	21	31	C-terminus	Pgc (P04073; PEPC_RAT). PGC (P20142; PEPC_HUMAN). Pgc (Q9D7R7; PEPC_MOUSE)	PLSLSVTP	MEROPS:A01.003	Endopeptidase (input)	-1792	99th percentile (-20.44)	100	9953
43	Q96PD5	22	34	N-terminus	Capn1 (O35350; CAN1_MOUSE). CAPN1 (P07384; CAN1_HUMAN). Capn1 (P97571; CAN1_RAT)	PGTASLPL	MEROPS:C02.001	Endopeptidase (input)	-1994	MEROPS score threshold (-24.18)	84	5833
43	Q96PD5	22	34	C-terminus	Capn1 (O35350; CAN1_MOUSE). CAPN1 (P07384; CAN1_HUMAN). Capn1 (P97571; CAN1_RAT)	IQALAELE	MEROPS:C02.001	Endopeptidase (input)	-2366	MEROPS score threshold (-24.18)	84	5833
43	Q96PD5	22	34	N-terminus	Capn2 (O08529; CAN2_MOUSE). CAPN2 (P17655; CAN2_HUMAN). Capn2 (Q07009; CAN2_RAT)	PGTASLPL	MEROPS:C02.002	Endopeptidase (input)	-188	MEROPS score threshold (-24.15)	57	5787
43	Q96PD5	22	34	C-terminus	Capn2 (O08529; CAN2_MOUSE). CAPN2 (P17655; CAN2_HUMAN). Capn2 (Q07009; CAN2_RAT)	IQALAELE	MEROPS:C02.002	Endopeptidase (input)	-235	MEROPS score threshold (-24.15)	57	5787
43	Q96PD5	22	34	N-terminus	Ctsb (P00787; CATB_RAT). CTSB (P07858; CATB_HUMAN). Ctsb (P10605; CATB_MOUSE)	PGTASLPL	MEROPS:C01.060	Endopeptidase (input)	-2119	MEROPS score threshold (-23.76)	79	8099
43	Q96PD5	22	34	C-terminus	CTSD (P07339; CATD_HUMAN). Ctsd (P18242; CATD_MOUSE). Ctsd (P24268; CATD_RAT)	IQALAELE	MEROPS:A01.009	Endopeptidase (input)	-1854	MEROPS score threshold (-22.64)	79	8474
43	Q96PD5	22	34	C-terminus	CTSE (P14091; CATE_HUMAN). Ctse (P16228; CATE_RAT). Ctse (P70269; CATE_MOUSE)	IQALAELE	MEROPS:A01.010	Endopeptidase (input)	-1855	MEROPS score threshold (-22.27)	71	8748
43	Q96PD5	22	34	N-terminus	CTSG (P08311; CATG_HUMAN). Ctsg (P17977; CATG_RAT). Ctsg (P28293; CATG_MOUSE)	PGTASLPL	MEROPS:S01.133	Endopeptidase (input)	-2139	MEROPS score threshold (-24.91)	63	7825
43	Q96PD5	22	34	C-terminus	CTSG (P08311; CATG_HUMAN). Ctsg (P17977; CATG_RAT). Ctsg (P28293; CATG_MOUSE)	IQALAELE	MEROPS:S01.133	Endopeptidase (input)	-2081	MEROPS score threshold (-24.91)	63	7825
43	Q96PD5	22	34	N-terminus	Ctsk (O35186; CATK_RAT). CTSK (P43235; CATK_HUMAN). Ctsk (P55097; CATK_MOUSE)	PGTASLPL	MEROPS:C01.036	Endopeptidase (input)	-2056	MEROPS score threshold (-25.77)	57	7657
43	Q96PD5	22	34	N-terminus	Ctsl (P06797; CATL1_MOUSE). Ctsl (P07154; CATL1_RAT). CTSL (P07711; CATL1_HUMAN)	PGTASLPL	MEROPS:C01.032	Endopeptidase (input)	-2227	MEROPS score threshold (-25.1)	68	6299
43	Q96PD5	22	34	C-terminus	Ctsl (P06797; CATL1_MOUSE). Ctsl (P07154; CATL1_RAT). CTSL (P07711; CATL1_HUMAN)	IQALAELE	MEROPS:C01.032	Endopeptidase (input)	-2343	MEROPS score threshold (-25.1)	68	6299
43	Q96PD5	22	34	N-terminus	Ctss (O70370; CATS_MOUSE). CTSS (P25774; CATS_HUMAN). Ctss (Q02765; CATS_RAT)	PGTASLPL	MEROPS:C01.034	Endopeptidase (input)	-218	MEROPS score threshold (-25.53)	60	6146
43	Q96PD5	22	34	C-terminus	Ctss (O70370; CATS_MOUSE). CTSS (P25774; CATS_HUMAN). Ctss (Q02765; CATS_RAT)	IQALAELE	MEROPS:C01.034	Endopeptidase (input)	-2361	MEROPS score threshold (-25.53)	60	6146
43	Q96PD5	22	34	N-terminus	ELANE (P08246; ELNE_HUMAN). Elane (Q3UP87; ELNE_MOUSE)	PGTASLPL	MEROPS:S01.131	Endopeptidase (input)	-1896	MEROPS score threshold (-23.57)	77	7782
43	Q96PD5	22	34	C-terminus	ELANE (P08246; ELNE_HUMAN). Elane (Q3UP87; ELNE_MOUSE)	IQALAELE	MEROPS:S01.131	Endopeptidase (input)	-2158	MEROPS score threshold (-23.57)	77	7782
43	Q96PD5	22	34	N-terminus	Gzma (P11032; GRAA_MOUSE). GZMA (P12544; GRAA_HUMAN)	PGTASLPL	MEROPS:S01.135	Endopeptidase (input)	-2005	MEROPS score threshold (-21.78)	80	9496
43	Q96PD5	22	34	C-terminus	Gzma (P11032; GRAA_MOUSE). GZMA (P12544; GRAA_HUMAN)	IQALAELE	MEROPS:S01.135	Endopeptidase (input)	-1987	MEROPS score threshold (-21.78)	80	9496
43	Q96PD5	22	34	C-terminus	Gzmb (P04187; GRAB_MOUSE)	IQALAELE	MEROPS:S01.136	Endopeptidase (input)	-2101	MEROPS score threshold (-21.02)	78	9716
43	Q96PD5	22	34	C-terminus	GZMB (P10144; GRAB_HUMAN)	IQALAELE	MEROPS:S01.010	Endopeptidase (input)	-1956	MEROPS score threshold (-21.02)	78	9716
43	Q96PD5	22	34	C-terminus	GZMM (P51124; GRAM_HUMAN). Gzmm (Q03238; GRAM_RAT)	IQALAELE	MEROPS:S01.139	Endopeptidase (input)	-1882	MEROPS score threshold (-21.93)	74	9247
43	Q96PD5	22	34	N-terminus	Mcpt3 (P21843; MCPT3_MOUSE). CMA1 (P23946; CMA1_HUMAN)	PGTASLPL	MEROPS:S01.140	Endopeptidase (input)	-2179	MEROPS score threshold (-23.04)	93	9534
43	Q96PD5	22	34	C-terminus	Mcpt3 (P21843; MCPT3_MOUSE). CMA1 (P23946; CMA1_HUMAN)	IQALAELE	MEROPS:S01.140	Endopeptidase (input)	-1987	MEROPS score threshold (-23.04)	93	9534
43	Q96PD5	22	34	N-terminus	Mep1a (P28825; MEP1A_MOUSE). MEP1A (Q16819; MEP1A_HUMAN). Mep1a (Q64230; MEP1A_RAT)	PGTASLPL	MEROPS:M12.002	Endopeptidase (input)	-2075	MEROPS score threshold (-23.48)	78	6559
43	Q96PD5	22	34	C-terminus	Mep1a (P28825; MEP1A_MOUSE). MEP1A (Q16819; MEP1A_HUMAN). Mep1a (Q64230; MEP1A_RAT)	IQALAELE	MEROPS:M12.002	Endopeptidase (input)	-2083	MEROPS score threshold (-23.48)	78	6559
43	Q96PD5	22	34	N-terminus	MMP20 (O60882; MMP20_HUMAN). Mmp20 (P57748; MMP20_MOUSE)	PGTASLPL	MEROPS:M10.019	Endopeptidase (input)	-1676	99th percentile (-17.5)	33	9992
43	Q96PD5	22	34	C-terminus	Mmp3 (P03957; MMP3_RAT). MMP3 (P08254; MMP3_HUMAN). Mmp3 (P28862; MMP3_MOUSE)	IQALAELE	MEROPS:M10.005	Endopeptidase (input)	-2311	MEROPS score threshold (-23.35)	70	7935
43	Q96PD5	22	34	C-terminus	MMP7 (P09237; MMP7_HUMAN). Mmp7 (P50280; MMP7_RAT). Mmp7 (Q10738; MMP7_MOUSE)	IQALAELE	MEROPS:M10.008	Endopeptidase (input)	-2476	MEROPS score threshold (-26.58)	54	5397
43	Q96PD5	22	34	N-terminus	MMP9 (P14780; MMP9_HUMAN). Mmp9 (P41245; MMP9_MOUSE). Mmp9 (P50282; MMP9_RAT)	PGTASLPL	MEROPS:M10.004	Endopeptidase (input)	-2335	MEROPS score threshold (-24.54)	63	6368
43	Q96PD5	22	34	C-terminus	MMP9 (P14780; MMP9_HUMAN). Mmp9 (P41245; MMP9_MOUSE). Mmp9 (P50282; MMP9_RAT)	IQALAELE	MEROPS:M10.004	Endopeptidase (input)	-2408	MEROPS score threshold (-24.54)	63	6368
43	Q96PD5	22	34	N-terminus	PGA3 (P0DJD8; PEPA3_HUMAN)	PGTASLPL	MEROPS:A01.001	Endopeptidase (input)	-217	MEROPS score threshold (-24.17)	72	4997
43	Q96PD5	22	34	C-terminus	PGA3 (P0DJD8; PEPA3_HUMAN)	IQALAELE	MEROPS:A01.001	Endopeptidase (input)	-2059	MEROPS score threshold (-24.17)	72	4997
43	Q96PD5	22	34	N-terminus	TMPRSS7 (Q7RTY8; TMPS7_HUMAN). Tmprss7 (Q8BIK6; TMPS7_MOUSE)	PGTASLPL	MEROPS:S01.072	Endopeptidase (input)	-2226	MEROPS score threshold (-22.87)	64	9417
45	P00738	386	406	N-terminus	Ctsb (P00787; CATB_RAT). CTSB (P07858; CATB_HUMAN). Ctsb (P10605; CATB_MOUSE)	AVAEYGVY	MEROPS:C01.060	Endopeptidase (input)	-2267	MEROPS score threshold (-23.76)	79	8099
45	P00738	386	406	N-terminus	CTSD (P07339; CATD_HUMAN). Ctsd (P18242; CATD_MOUSE). Ctsd (P24268; CATD_RAT)	AVAEYGVY	MEROPS:A01.009	Endopeptidase (input)	-2201	MEROPS score threshold (-22.64)	79	8474
45	P00738	386	406	N-terminus	CTSE (P14091; CATE_HUMAN). Ctse (P16228; CATE_RAT). Ctse (P70269; CATE_MOUSE)	AVAEYGVY	MEROPS:A01.010	Endopeptidase (input)	-2172	MEROPS score threshold (-22.27)	71	8748
45	P00738	386	406	N-terminus	Ctss (O70370; CATS_MOUSE). CTSS (P25774; CATS_HUMAN). Ctss (Q02765; CATS_RAT)	AVAEYGVY	MEROPS:C01.034	Endopeptidase (input)	-2493	MEROPS score threshold (-25.53)	60	6146
45	P00738	386	406	N-terminus	Mep1a (P28825; MEP1A_MOUSE). MEP1A (Q16819; MEP1A_HUMAN). Mep1a (Q64230; MEP1A_RAT)	AVAEYGVY	MEROPS:M12.002	Endopeptidase (input)	-2267	MEROPS score threshold (-23.48)	78	6559
45	P00738	386	406	N-terminus	Mmp12 (P34960; MMP12_MOUSE). MMP12 (P39900; MMP12_HUMAN). Mmp12 (Q63341; MMP12_RAT)	AVAEYGVY	MEROPS:M10.009	Endopeptidase (input)	-21	MEROPS score threshold (-22.75)	67	8847
45	P00738	386	406	N-terminus	MMP2 (P08253; MMP2_HUMAN). Mmp2 (P33434; MMP2_MOUSE). Mmp2 (P33436; MMP2_RAT)	AVAEYGVY	MEROPS:M10.003	Endopeptidase (input)	-2212	MEROPS score threshold (-22.7)	76	8688
45	P00738	386	406	N-terminus	Mmp3 (P03957; MMP3_RAT). MMP3 (P08254; MMP3_HUMAN). Mmp3 (P28862; MMP3_MOUSE)	AVAEYGVY	MEROPS:M10.005	Endopeptidase (input)	-2294	MEROPS score threshold (-23.35)	70	7935
45	P00738	386	406	N-terminus	MMP7 (P09237; MMP7_HUMAN). Mmp7 (P50280; MMP7_RAT). Mmp7 (Q10738; MMP7_MOUSE)	AVAEYGVY	MEROPS:M10.008	Endopeptidase (input)	-1903	MEROPS score threshold (-26.58)	54	5397
45	P00738	386	406	N-terminus	MMP9 (P14780; MMP9_HUMAN). Mmp9 (P41245; MMP9_MOUSE). Mmp9 (P50282; MMP9_RAT)	AVAEYGVY	MEROPS:M10.004	Endopeptidase (input)	-2281	MEROPS score threshold (-24.54)	63	6368
45	P00738	386	406	N-terminus	PGA3 (P0DJD8; PEPA3_HUMAN)	AVAEYGVY	MEROPS:A01.001	Endopeptidase (input)	-2316	MEROPS score threshold (-24.17)	72	4997
47	P18428	26	54	N-terminus	Capn1 (O35350; CAN1_MOUSE). CAPN1 (P07384; CAN1_HUMAN). Capn1 (P97571; CAN1_RAT)	EALGANPG	MEROPS:C02.001	Endopeptidase (input)	-1878	MEROPS score threshold (-24.18)	84	5833
47	P18428	26	54	C-terminus	Capn1 (O35350; CAN1_MOUSE). CAPN1 (P07384; CAN1_HUMAN). Capn1 (P97571; CAN1_RAT)	QSELLRIT	MEROPS:C02.001	Endopeptidase (input)	-2406	MEROPS score threshold (-24.18)	84	5833
47	P18428	26	54	N-terminus	Capn2 (O08529; CAN2_MOUSE). CAPN2 (P17655; CAN2_HUMAN). Capn2 (Q07009; CAN2_RAT)	EALGANPG	MEROPS:C02.002	Endopeptidase (input)	-1859	MEROPS score threshold (-24.15)	57	5787
47	P18428	26	54	C-terminus	Capn2 (O08529; CAN2_MOUSE). CAPN2 (P17655; CAN2_HUMAN). Capn2 (Q07009; CAN2_RAT)	QSELLRIT	MEROPS:C02.002	Endopeptidase (input)	-2351	MEROPS score threshold (-24.15)	57	5787
47	P18428	26	54	N-terminus	Ctsb (P00787; CATB_RAT). CTSB (P07858; CATB_HUMAN). Ctsb (P10605; CATB_MOUSE)	EALGANPG	MEROPS:C01.060	Endopeptidase (input)	-1967	MEROPS score threshold (-23.76)	79	8099
47	P18428	26	54	C-terminus	CTSD (P07339; CATD_HUMAN). Ctsd (P18242; CATD_MOUSE). Ctsd (P24268; CATD_RAT)	QSELLRIT	MEROPS:A01.009	Endopeptidase (input)	-2109	MEROPS score threshold (-22.64)	79	8474
47	P18428	26	54	C-terminus	CTSE (P14091; CATE_HUMAN). Ctse (P16228; CATE_RAT). Ctse (P70269; CATE_MOUSE)	QSELLRIT	MEROPS:A01.010	Endopeptidase (input)	-2163	MEROPS score threshold (-22.27)	71	8748
47	P18428	26	54	N-terminus	CTSG (P08311; CATG_HUMAN). Ctsg (P17977; CATG_RAT). Ctsg (P28293; CATG_MOUSE)	EALGANPG	MEROPS:S01.133	Endopeptidase (input)	-2278	MEROPS score threshold (-24.91)	63	7825
47	P18428	26	54	N-terminus	Ctsk (O35186; CATK_RAT). CTSK (P43235; CATK_HUMAN). Ctsk (P55097; CATK_MOUSE)	EALGANPG	MEROPS:C01.036	Endopeptidase (input)	-203	MEROPS score threshold (-25.77)	57	7657
47	P18428	26	54	N-terminus	Ctsl (P06797; CATL1_MOUSE). Ctsl (P07154; CATL1_RAT). CTSL (P07711; CATL1_HUMAN)	EALGANPG	MEROPS:C01.032	Endopeptidase (input)	-1818	MEROPS score threshold (-25.1)	68	6299
47	P18428	26	54	N-terminus	Ctss (O70370; CATS_MOUSE). CTSS (P25774; CATS_HUMAN). Ctss (Q02765; CATS_RAT)	EALGANPG	MEROPS:C01.034	Endopeptidase (input)	-171	MEROPS score threshold (-25.53)	60	6146
47	P18428	26	54	N-terminus	Mep1a (P28825; MEP1A_MOUSE). MEP1A (Q16819; MEP1A_HUMAN). Mep1a (Q64230; MEP1A_RAT)	EALGANPG	MEROPS:M12.002	Endopeptidase (input)	-2044	MEROPS score threshold (-23.48)	78	6559
47	P18428	26	54	N-terminus	MMP1 (P03956; MMP1_HUMAN)	EALGANPG	MEROPS:M10.001	Endopeptidase (input)	-1971	99th percentile (-19.87)	31	9845
47	P18428	26	54	N-terminus	Mmp12 (P34960; MMP12_MOUSE). MMP12 (P39900; MMP12_HUMAN). Mmp12 (Q63341; MMP12_RAT)	EALGANPG	MEROPS:M10.009	Endopeptidase (input)	-1987	MEROPS score threshold (-22.75)	67	8847
47	P18428	26	54	N-terminus	Mmp13 (P23097; MMP13_RAT). Mmp13 (P33435; MMP13_MOUSE). MMP13 (P45452; MMP13_HUMAN)	EALGANPG	MEROPS:M10.013	Endopeptidase (input)	-2084	MEROPS score threshold (-23.33)	70	9366
47	P18428	26	54	N-terminus	MMP14 (P50281; MMP14_HUMAN). Mmp14 (P53690; MMP14_MOUSE). Mmp14 (Q10739; MMP14_RAT)	EALGANPG	MEROPS:M10.014	Endopeptidase (input)	-2241	MEROPS score threshold (-22.96)	75	8066
47	P18428	26	54	C-terminus	MMP14 (P50281; MMP14_HUMAN). Mmp14 (P53690; MMP14_MOUSE). Mmp14 (Q10739; MMP14_RAT)	QSELLRIT	MEROPS:M10.014	Endopeptidase (input)	-2288	MEROPS score threshold (-22.96)	75	8066
47	P18428	26	54	N-terminus	Mmp25 (Q3U435; MMP25_MOUSE). MMP25 (Q9NPA2; MMP25_HUMAN)	EALGANPG	MEROPS:M10.024	Endopeptidase (input)	-2264	MEROPS score threshold (-24.46)	28	8271
47	P18428	26	54	N-terminus	Mmp3 (P03957; MMP3_RAT). MMP3 (P08254; MMP3_HUMAN). Mmp3 (P28862; MMP3_MOUSE)	EALGANPG	MEROPS:M10.005	Endopeptidase (input)	-2196	MEROPS score threshold (-23.35)	70	7935
47	P18428	26	54	C-terminus	Mmp3 (P03957; MMP3_RAT). MMP3 (P08254; MMP3_HUMAN). Mmp3 (P28862; MMP3_MOUSE)	QSELLRIT	MEROPS:M10.005	Endopeptidase (input)	-2245	MEROPS score threshold (-23.35)	70	7935
47	P18428	26	54	N-terminus	MMP7 (P09237; MMP7_HUMAN). Mmp7 (P50280; MMP7_RAT). Mmp7 (Q10738; MMP7_MOUSE)	EALGANPG	MEROPS:M10.008	Endopeptidase (input)	-2217	MEROPS score threshold (-26.58)	54	5397
47	P18428	26	54	C-terminus	MMP7 (P09237; MMP7_HUMAN). Mmp7 (P50280; MMP7_RAT). Mmp7 (Q10738; MMP7_MOUSE)	QSELLRIT	MEROPS:M10.008	Endopeptidase (input)	-2293	MEROPS score threshold (-26.58)	54	5397
47	P18428	26	54	N-terminus	Mmp8 (O70138; MMP8_MOUSE). Mmp8 (O88766; MMP8_RAT). MMP8 (P22894; MMP8_HUMAN)	EALGANPG	MEROPS:M10.002	Endopeptidase (input)	-2114	MEROPS score threshold (-22.73)	38	906
47	P18428	26	54	C-terminus	Mmp8 (O70138; MMP8_MOUSE). Mmp8 (O88766; MMP8_RAT). MMP8 (P22894; MMP8_HUMAN)	QSELLRIT	MEROPS:M10.002	Endopeptidase (input)	-2064	MEROPS score threshold (-22.73)	38	906
47	P18428	26	54	N-terminus	MMP9 (P14780; MMP9_HUMAN). Mmp9 (P41245; MMP9_MOUSE). Mmp9 (P50282; MMP9_RAT)	EALGANPG	MEROPS:M10.004	Endopeptidase (input)	-214	MEROPS score threshold (-24.54)	63	6368
47	P18428	26	54	C-terminus	MMP9 (P14780; MMP9_HUMAN). Mmp9 (P41245; MMP9_MOUSE). Mmp9 (P50282; MMP9_RAT)	QSELLRIT	MEROPS:M10.004	Endopeptidase (input)	-2336	MEROPS score threshold (-24.54)	63	6368
47	P18428	26	54	N-terminus	PGA3 (P0DJD8; PEPA3_HUMAN)	EALGANPG	MEROPS:A01.001	Endopeptidase (input)	-2264	MEROPS score threshold (-24.17)	72	4997
47	P18428	26	54	C-terminus	PGA3 (P0DJD8; PEPA3_HUMAN)	QSELLRIT	MEROPS:A01.001	Endopeptidase (input)	-1979	MEROPS score threshold (-24.17)	72	4997
48	O75366	646	656	C-terminus	CTSG (P08311; CATG_HUMAN). Ctsg (P17977; CATG_RAT). Ctsg (P28293; CATG_MOUSE)	DQVFLWIG	MEROPS:S01.133	Endopeptidase (input)	-1919	MEROPS score threshold (-24.91)	63	7825
48	O75366	646	656	C-terminus	Ctsk (O35186; CATK_RAT). CTSK (P43235; CATK_HUMAN). Ctsk (P55097; CATK_MOUSE)	DQVFLWIG	MEROPS:C01.036	Endopeptidase (input)	-2558	MEROPS score threshold (-25.77)	57	7657
48	O75366	646	656	N-terminus	Mep1a (P28825; MEP1A_MOUSE). MEP1A (Q16819; MEP1A_HUMAN). Mep1a (Q64230; MEP1A_RAT)	NPTDVMLL	MEROPS:M12.002	Endopeptidase (input)	-2287	MEROPS score threshold (-23.48)	78	6559
48	O75366	646	656	C-terminus	Mep1a (P28825; MEP1A_MOUSE). MEP1A (Q16819; MEP1A_HUMAN). Mep1a (Q64230; MEP1A_RAT)	DQVFLWIG	MEROPS:M12.002	Endopeptidase (input)	-2327	MEROPS score threshold (-23.48)	78	6559
48	O75366	646	656	N-terminus	MMP14 (P50281; MMP14_HUMAN). Mmp14 (P53690; MMP14_MOUSE). Mmp14 (Q10739; MMP14_RAT)	NPTDVMLL	MEROPS:M10.014	Endopeptidase (input)	-2259	MEROPS score threshold (-22.96)	75	8066
48	O75366	646	656	C-terminus	Mmp25 (Q3U435; MMP25_MOUSE). MMP25 (Q9NPA2; MMP25_HUMAN)	DQVFLWIG	MEROPS:M10.024	Endopeptidase (input)	-2219	MEROPS score threshold (-24.46)	28	8271
48	O75366	646	656	N-terminus	Mmp3 (P03957; MMP3_RAT). MMP3 (P08254; MMP3_HUMAN). Mmp3 (P28862; MMP3_MOUSE)	NPTDVMLL	MEROPS:M10.005	Endopeptidase (input)	-2281	MEROPS score threshold (-23.35)	70	7935
48	O75366	646	656	N-terminus	MMP7 (P09237; MMP7_HUMAN). Mmp7 (P50280; MMP7_RAT). Mmp7 (Q10738; MMP7_MOUSE)	NPTDVMLL	MEROPS:M10.008	Endopeptidase (input)	-2457	MEROPS score threshold (-26.58)	54	5397
48	O75366	646	656	C-terminus	MMP7 (P09237; MMP7_HUMAN). Mmp7 (P50280; MMP7_RAT). Mmp7 (Q10738; MMP7_MOUSE)	DQVFLWIG	MEROPS:M10.008	Endopeptidase (input)	-249	MEROPS score threshold (-26.58)	54	5397
48	O75366	646	656	N-terminus	MMP9 (P14780; MMP9_HUMAN). Mmp9 (P41245; MMP9_MOUSE). Mmp9 (P50282; MMP9_RAT)	NPTDVMLL	MEROPS:M10.004	Endopeptidase (input)	-2361	MEROPS score threshold (-24.54)	63	6368
48	O75366	646	656	N-terminus	PGA3 (P0DJD8; PEPA3_HUMAN)	NPTDVMLL	MEROPS:A01.001	Endopeptidase (input)	-2351	MEROPS score threshold (-24.17)	72	4997
48	O75366	646	656	C-terminus	PGA3 (P0DJD8; PEPA3_HUMAN)	DQVFLWIG	MEROPS:A01.001	Endopeptidase (input)	-2367	MEROPS score threshold (-24.17)	72	4997
50	P06396	698	708	N-terminus	CTSD (P07339; CATD_HUMAN). Ctsd (P18242; CATD_MOUSE). Ctsd (P24268; CATD_RAT)	ATDDVMLL	MEROPS:A01.009	Endopeptidase (input)	-2232	MEROPS score threshold (-22.64)	79	8474
50	P06396	698	708	N-terminus	CTSE (P14091; CATE_HUMAN). Ctse (P16228; CATE_RAT). Ctse (P70269; CATE_MOUSE)	ATDDVMLL	MEROPS:A01.010	Endopeptidase (input)	-2156	MEROPS score threshold (-22.27)	71	8748
50	P06396	698	708	C-terminus	CTSG (P08311; CATG_HUMAN). Ctsg (P17977; CATG_RAT). Ctsg (P28293; CATG_MOUSE)	DQVFVWVG	MEROPS:S01.133	Endopeptidase (input)	-186	MEROPS score threshold (-24.91)	63	7825
50	P06396	698	708	C-terminus	Mcpt3 (P21843; MCPT3_MOUSE). CMA1 (P23946; CMA1_HUMAN)	DQVFVWVG	MEROPS:S01.140	Endopeptidase (input)	-222	MEROPS score threshold (-23.04)	93	9534
50	P06396	698	708	N-terminus	Mep1a (P28825; MEP1A_MOUSE). MEP1A (Q16819; MEP1A_HUMAN). Mep1a (Q64230; MEP1A_RAT)	ATDDVMLL	MEROPS:M12.002	Endopeptidase (input)	-232	MEROPS score threshold (-23.48)	78	6559
50	P06396	698	708	C-terminus	Mep1a (P28825; MEP1A_MOUSE). MEP1A (Q16819; MEP1A_HUMAN). Mep1a (Q64230; MEP1A_RAT)	DQVFVWVG	MEROPS:M12.002	Endopeptidase (input)	-2306	MEROPS score threshold (-23.48)	78	6559
50	P06396	698	708	N-terminus	Mme (P07861; NEP_RAT). MME (P08473; NEP_HUMAN). Mme (Q61391; NEP_MOUSE)	ATDDVMLL	MEROPS:M13.001	Endopeptidase (input)	-2402	MEROPS score threshold (-24.37)	58	8721
50	P06396	698	708	C-terminus	Mmp25 (Q3U435; MMP25_MOUSE). MMP25 (Q9NPA2; MMP25_HUMAN)	DQVFVWVG	MEROPS:M10.024	Endopeptidase (input)	-2421	MEROPS score threshold (-24.46)	28	8271
50	P06396	698	708	N-terminus	MMP7 (P09237; MMP7_HUMAN). Mmp7 (P50280; MMP7_RAT). Mmp7 (Q10738; MMP7_MOUSE)	ATDDVMLL	MEROPS:M10.008	Endopeptidase (input)	-2596	MEROPS score threshold (-26.58)	54	5397
50	P06396	698	708	C-terminus	MMP7 (P09237; MMP7_HUMAN). Mmp7 (P50280; MMP7_RAT). Mmp7 (Q10738; MMP7_MOUSE)	DQVFVWVG	MEROPS:M10.008	Endopeptidase (input)	-2536	MEROPS score threshold (-26.58)	54	5397
50	P06396	698	708	N-terminus	PGA3 (P0DJD8; PEPA3_HUMAN)	ATDDVMLL	MEROPS:A01.001	Endopeptidase (input)	-2235	MEROPS score threshold (-24.17)	72	4997
50	P06396	698	708	C-terminus	PGA3 (P0DJD8; PEPA3_HUMAN)	DQVFVWVG	MEROPS:A01.001	Endopeptidase (input)	-2379	MEROPS score threshold (-24.17)	72	4997
54	P0C0L4	1431	1443	C-terminus	ADAMTS4 (O75173; ATS4_HUMAN). Adamts4 (Q8BNJ2; ATS4_MOUSE)	PLQLFEGR	MEROPS:M12.221	Endopeptidase (input)	-1856	MEROPS score threshold (-23.05)	94	8547
54	P0C0L4	1431	1443	N-terminus	Capn1 (O35350; CAN1_MOUSE). CAPN1 (P07384; CAN1_HUMAN). Capn1 (P97571; CAN1_RAT)	AKDDPDAP	MEROPS:C02.001	Endopeptidase (input)	-2405	MEROPS score threshold (-24.18)	84	5833
54	P0C0L4	1431	1443	C-terminus	Capn1 (O35350; CAN1_MOUSE). CAPN1 (P07384; CAN1_HUMAN). Capn1 (P97571; CAN1_RAT)	PLQLFEGR	MEROPS:C02.001	Endopeptidase (input)	-2359	MEROPS score threshold (-24.18)	84	5833
54	P0C0L4	1431	1443	N-terminus	Capn2 (O08529; CAN2_MOUSE). CAPN2 (P17655; CAN2_HUMAN). Capn2 (Q07009; CAN2_RAT)	AKDDPDAP	MEROPS:C02.002	Endopeptidase (input)	-2396	MEROPS score threshold (-24.15)	57	5787
54	P0C0L4	1431	1443	C-terminus	Capn2 (O08529; CAN2_MOUSE). CAPN2 (P17655; CAN2_HUMAN). Capn2 (Q07009; CAN2_RAT)	PLQLFEGR	MEROPS:C02.002	Endopeptidase (input)	-2314	MEROPS score threshold (-24.15)	57	5787
54	P0C0L4	1431	1443	C-terminus	Ctsb (P00787; CATB_RAT). CTSB (P07858; CATB_HUMAN). Ctsb (P10605; CATB_MOUSE)	PLQLFEGR	MEROPS:C01.060	Endopeptidase (input)	-2317	MEROPS score threshold (-23.76)	79	8099
54	P0C0L4	1431	1443	C-terminus	CTSG (P08311; CATG_HUMAN). Ctsg (P17977; CATG_RAT). Ctsg (P28293; CATG_MOUSE)	PLQLFEGR	MEROPS:S01.133	Endopeptidase (input)	-2376	MEROPS score threshold (-24.91)	63	7825
54	P0C0L4	1431	1443	C-terminus	HTRA2 (O43464; HTRA2_HUMAN). Htra2 (Q9JIY5; HTRA2_MOUSE)	PLQLFEGR	MEROPS:S01.278	Endopeptidase (input)	-2096	MEROPS score threshold (-22.4)	64	9469
54	P0C0L4	1431	1443	C-terminus	Mcpt3 (P21843; MCPT3_MOUSE). CMA1 (P23946; CMA1_HUMAN)	PLQLFEGR	MEROPS:S01.140	Endopeptidase (input)	-2126	MEROPS score threshold (-23.04)	93	9534
54	P0C0L4	1431	1443	C-terminus	Mep1a (P28825; MEP1A_MOUSE). MEP1A (Q16819; MEP1A_HUMAN). Mep1a (Q64230; MEP1A_RAT)	PLQLFEGR	MEROPS:M12.002	Endopeptidase (input)	-227	MEROPS score threshold (-23.48)	78	6559
54	P0C0L4	1431	1443	C-terminus	Mme (P07861; NEP_RAT). MME (P08473; NEP_HUMAN). Mme (Q61391; NEP_MOUSE)	PLQLFEGR	MEROPS:M13.001	Endopeptidase (input)	-2243	MEROPS score threshold (-24.37)	58	8721
54	P0C0L4	1431	1443	C-terminus	MMP14 (P50281; MMP14_HUMAN). Mmp14 (P53690; MMP14_MOUSE). Mmp14 (Q10739; MMP14_RAT)	PLQLFEGR	MEROPS:M10.014	Endopeptidase (input)	-2237	MEROPS score threshold (-22.96)	75	8066
54	P0C0L4	1431	1443	C-terminus	Mmp3 (P03957; MMP3_RAT). MMP3 (P08254; MMP3_HUMAN). Mmp3 (P28862; MMP3_MOUSE)	PLQLFEGR	MEROPS:M10.005	Endopeptidase (input)	-2216	MEROPS score threshold (-23.35)	70	7935
54	P0C0L4	1431	1443	N-terminus	MMP7 (P09237; MMP7_HUMAN). Mmp7 (P50280; MMP7_RAT). Mmp7 (Q10738; MMP7_MOUSE)	AKDDPDAP	MEROPS:M10.008	Endopeptidase (input)	-2569	MEROPS score threshold (-26.58)	54	5397
54	P0C0L4	1431	1443	C-terminus	MMP7 (P09237; MMP7_HUMAN). Mmp7 (P50280; MMP7_RAT). Mmp7 (Q10738; MMP7_MOUSE)	PLQLFEGR	MEROPS:M10.008	Endopeptidase (input)	-208	MEROPS score threshold (-26.58)	54	5397
54	P0C0L4	1431	1443	C-terminus	Mmp8 (O70138; MMP8_MOUSE). Mmp8 (O88766; MMP8_RAT). MMP8 (P22894; MMP8_HUMAN)	PLQLFEGR	MEROPS:M10.002	Endopeptidase (input)	-2154	MEROPS score threshold (-22.73)	38	906
54	P0C0L4	1431	1443	C-terminus	MMP9 (P14780; MMP9_HUMAN). Mmp9 (P41245; MMP9_MOUSE). Mmp9 (P50282; MMP9_RAT)	PLQLFEGR	MEROPS:M10.004	Endopeptidase (input)	-2306	MEROPS score threshold (-24.54)	63	6368
54	P0C0L4	1431	1443	C-terminus	PGA3 (P0DJD8; PEPA3_HUMAN)	PLQLFEGR	MEROPS:A01.001	Endopeptidase (input)	-2171	MEROPS score threshold (-24.17)	72	4997
57	P02647	249	259	C-terminus	ADAMTS4 (O75173; ATS4_HUMAN). Adamts4 (Q8BNJ2; ATS4_MOUSE)	ALEEYTKK	MEROPS:M12.221	Endopeptidase (input)	-2206	MEROPS score threshold (-23.05)	94	8547
57	P02647	249	259	N-terminus	Capn1 (O35350; CAN1_MOUSE). CAPN1 (P07384; CAN1_HUMAN). Capn1 (P97571; CAN1_RAT)	VLESFKVS	MEROPS:C02.001	Endopeptidase (input)	-237	MEROPS score threshold (-24.18)	84	5833
57	P02647	249	259	N-terminus	Capn2 (O08529; CAN2_MOUSE). CAPN2 (P17655; CAN2_HUMAN). Capn2 (Q07009; CAN2_RAT)	VLESFKVS	MEROPS:C02.002	Endopeptidase (input)	-2308	MEROPS score threshold (-24.15)	57	5787
57	P02647	249	259	C-terminus	Capn2 (O08529; CAN2_MOUSE). CAPN2 (P17655; CAN2_HUMAN). Capn2 (Q07009; CAN2_RAT)	ALEEYTKK	MEROPS:C02.002	Endopeptidase (input)	-2384	MEROPS score threshold (-24.15)	57	5787
57	P02647	249	259	N-terminus	CTSD (P07339; CATD_HUMAN). Ctsd (P18242; CATD_MOUSE). Ctsd (P24268; CATD_RAT)	VLESFKVS	MEROPS:A01.009	Endopeptidase (input)	-2094	MEROPS score threshold (-22.64)	79	8474
57	P02647	249	259	C-terminus	CTSD (P07339; CATD_HUMAN). Ctsd (P18242; CATD_MOUSE). Ctsd (P24268; CATD_RAT)	ALEEYTKK	MEROPS:A01.009	Endopeptidase (input)	-2043	MEROPS score threshold (-22.64)	79	8474
57	P02647	249	259	C-terminus	CTSE (P14091; CATE_HUMAN). Ctse (P16228; CATE_RAT). Ctse (P70269; CATE_MOUSE)	ALEEYTKK	MEROPS:A01.010	Endopeptidase (input)	-2003	MEROPS score threshold (-22.27)	71	8748
57	P02647	249	259	N-terminus	Mep1a (P28825; MEP1A_MOUSE). MEP1A (Q16819; MEP1A_HUMAN). Mep1a (Q64230; MEP1A_RAT)	VLESFKVS	MEROPS:M12.002	Endopeptidase (input)	-2304	MEROPS score threshold (-23.48)	78	6559
57	P02647	249	259	C-terminus	Mep1a (P28825; MEP1A_MOUSE). MEP1A (Q16819; MEP1A_HUMAN). Mep1a (Q64230; MEP1A_RAT)	ALEEYTKK	MEROPS:M12.002	Endopeptidase (input)	-2285	MEROPS score threshold (-23.48)	78	6559
57	P02647	249	259	N-terminus	Mme (P07861; NEP_RAT). MME (P08473; NEP_HUMAN). Mme (Q61391; NEP_MOUSE)	VLESFKVS	MEROPS:M13.001	Endopeptidase (input)	-2364	MEROPS score threshold (-24.37)	58	8721
57	P02647	249	259	N-terminus	MMP14 (P50281; MMP14_HUMAN). Mmp14 (P53690; MMP14_MOUSE). Mmp14 (Q10739; MMP14_RAT)	VLESFKVS	MEROPS:M10.014	Endopeptidase (input)	-2216	MEROPS score threshold (-22.96)	75	8066
57	P02647	249	259	C-terminus	MMP14 (P50281; MMP14_HUMAN). Mmp14 (P53690; MMP14_MOUSE). Mmp14 (Q10739; MMP14_RAT)	ALEEYTKK	MEROPS:M10.014	Endopeptidase (input)	-2276	MEROPS score threshold (-22.96)	75	8066
57	P02647	249	259	N-terminus	MMP2 (P08253; MMP2_HUMAN). Mmp2 (P33434; MMP2_MOUSE). Mmp2 (P33436; MMP2_RAT)	VLESFKVS	MEROPS:M10.003	Endopeptidase (input)	-2103	MEROPS score threshold (-22.7)	76	8688
57	P02647	249	259	C-terminus	MMP2 (P08253; MMP2_HUMAN). Mmp2 (P33434; MMP2_MOUSE). Mmp2 (P33436; MMP2_RAT)	ALEEYTKK	MEROPS:M10.003	Endopeptidase (input)	-222	MEROPS score threshold (-22.7)	76	8688
57	P02647	249	259	N-terminus	Mmp3 (P03957; MMP3_RAT). MMP3 (P08254; MMP3_HUMAN). Mmp3 (P28862; MMP3_MOUSE)	VLESFKVS	MEROPS:M10.005	Endopeptidase (input)	-2079	MEROPS score threshold (-23.35)	70	7935
57	P02647	249	259	C-terminus	Mmp3 (P03957; MMP3_RAT). MMP3 (P08254; MMP3_HUMAN). Mmp3 (P28862; MMP3_MOUSE)	ALEEYTKK	MEROPS:M10.005	Endopeptidase (input)	-2036	MEROPS score threshold (-23.35)	70	7935
57	P02647	249	259	N-terminus	MMP7 (P09237; MMP7_HUMAN). Mmp7 (P50280; MMP7_RAT). Mmp7 (Q10738; MMP7_MOUSE)	VLESFKVS	MEROPS:M10.008	Endopeptidase (input)	-2138	MEROPS score threshold (-26.58)	54	5397
57	P02647	249	259	C-terminus	MMP7 (P09237; MMP7_HUMAN). Mmp7 (P50280; MMP7_RAT). Mmp7 (Q10738; MMP7_MOUSE)	ALEEYTKK	MEROPS:M10.008	Endopeptidase (input)	-216	MEROPS score threshold (-26.58)	54	5397
57	P02647	249	259	N-terminus	MMP9 (P14780; MMP9_HUMAN). Mmp9 (P41245; MMP9_MOUSE). Mmp9 (P50282; MMP9_RAT)	VLESFKVS	MEROPS:M10.004	Endopeptidase (input)	-234	MEROPS score threshold (-24.54)	63	6368
57	P02647	249	259	C-terminus	MMP9 (P14780; MMP9_HUMAN). Mmp9 (P41245; MMP9_MOUSE). Mmp9 (P50282; MMP9_RAT)	ALEEYTKK	MEROPS:M10.004	Endopeptidase (input)	-2401	MEROPS score threshold (-24.54)	63	6368
57	P02647	249	259	N-terminus	PGA3 (P0DJD8; PEPA3_HUMAN)	VLESFKVS	MEROPS:A01.001	Endopeptidase (input)	-2266	MEROPS score threshold (-24.17)	72	4997
57	P02647	249	259	C-terminus	PGA3 (P0DJD8; PEPA3_HUMAN)	ALEEYTKK	MEROPS:A01.001	Endopeptidase (input)	-2078	MEROPS score threshold (-24.17)	72	4997
58	P02647	249	266	N-terminus	Capn1 (O35350; CAN1_MOUSE). CAPN1 (P07384; CAN1_HUMAN). Capn1 (P97571; CAN1_RAT)	VLESFKVS	MEROPS:C02.001	Endopeptidase (input)	-237	MEROPS score threshold (-24.18)	84	5833
58	P02647	249	266	N-terminus	Capn2 (O08529; CAN2_MOUSE). CAPN2 (P17655; CAN2_HUMAN). Capn2 (Q07009; CAN2_RAT)	VLESFKVS	MEROPS:C02.002	Endopeptidase (input)	-2308	MEROPS score threshold (-24.15)	57	5787
58	P02647	249	266	N-terminus	CTSD (P07339; CATD_HUMAN). Ctsd (P18242; CATD_MOUSE). Ctsd (P24268; CATD_RAT)	VLESFKVS	MEROPS:A01.009	Endopeptidase (input)	-2094	MEROPS score threshold (-22.64)	79	8474
58	P02647	249	266	N-terminus	Mep1a (P28825; MEP1A_MOUSE). MEP1A (Q16819; MEP1A_HUMAN). Mep1a (Q64230; MEP1A_RAT)	VLESFKVS	MEROPS:M12.002	Endopeptidase (input)	-2304	MEROPS score threshold (-23.48)	78	6559
58	P02647	249	266	N-terminus	Mme (P07861; NEP_RAT). MME (P08473; NEP_HUMAN). Mme (Q61391; NEP_MOUSE)	VLESFKVS	MEROPS:M13.001	Endopeptidase (input)	-2364	MEROPS score threshold (-24.37)	58	8721
58	P02647	249	266	N-terminus	MMP14 (P50281; MMP14_HUMAN). Mmp14 (P53690; MMP14_MOUSE). Mmp14 (Q10739; MMP14_RAT)	VLESFKVS	MEROPS:M10.014	Endopeptidase (input)	-2216	MEROPS score threshold (-22.96)	75	8066
58	P02647	249	266	N-terminus	MMP2 (P08253; MMP2_HUMAN). Mmp2 (P33434; MMP2_MOUSE). Mmp2 (P33436; MMP2_RAT)	VLESFKVS	MEROPS:M10.003	Endopeptidase (input)	-2103	MEROPS score threshold (-22.7)	76	8688
58	P02647	249	266	N-terminus	Mmp3 (P03957; MMP3_RAT). MMP3 (P08254; MMP3_HUMAN). Mmp3 (P28862; MMP3_MOUSE)	VLESFKVS	MEROPS:M10.005	Endopeptidase (input)	-2079	MEROPS score threshold (-23.35)	70	7935
58	P02647	249	266	N-terminus	MMP7 (P09237; MMP7_HUMAN). Mmp7 (P50280; MMP7_RAT). Mmp7 (Q10738; MMP7_MOUSE)	VLESFKVS	MEROPS:M10.008	Endopeptidase (input)	-2138	MEROPS score threshold (-26.58)	54	5397
58	P02647	249	266	N-terminus	MMP9 (P14780; MMP9_HUMAN). Mmp9 (P41245; MMP9_MOUSE). Mmp9 (P50282; MMP9_RAT)	VLESFKVS	MEROPS:M10.004	Endopeptidase (input)	-234	MEROPS score threshold (-24.54)	63	6368
58	P02647	249	266	N-terminus	PGA3 (P0DJD8; PEPA3_HUMAN)	VLESFKVS	MEROPS:A01.001	Endopeptidase (input)	-2266	MEROPS score threshold (-24.17)	72	4997
59	P01024	23	42	N-terminus	ADAMTS4 (O75173; ATS4_HUMAN). Adamts4 (Q8BNJ2; ATS4_MOUSE)	LALGSPMY	MEROPS:M12.221	Endopeptidase (input)	-2268	MEROPS score threshold (-23.05)	94	8547
59	P01024	23	42	C-terminus	ADAMTS4 (O75173; ATS4_HUMAN). Adamts4 (Q8BNJ2; ATS4_MOUSE)	EETMVLEA	MEROPS:M12.221	Endopeptidase (input)	-2281	MEROPS score threshold (-23.05)	94	8547
59	P01024	23	42	N-terminus	Capn1 (O35350; CAN1_MOUSE). CAPN1 (P07384; CAN1_HUMAN). Capn1 (P97571; CAN1_RAT)	LALGSPMY	MEROPS:C02.001	Endopeptidase (input)	-2133	MEROPS score threshold (-24.18)	84	5833
59	P01024	23	42	C-terminus	Capn1 (O35350; CAN1_MOUSE). CAPN1 (P07384; CAN1_HUMAN). Capn1 (P97571; CAN1_RAT)	EETMVLEA	MEROPS:C02.001	Endopeptidase (input)	-2379	MEROPS score threshold (-24.18)	84	5833
59	P01024	23	42	N-terminus	Capn2 (O08529; CAN2_MOUSE). CAPN2 (P17655; CAN2_HUMAN). Capn2 (Q07009; CAN2_RAT)	LALGSPMY	MEROPS:C02.002	Endopeptidase (input)	-2177	MEROPS score threshold (-24.15)	57	5787
59	P01024	23	42	C-terminus	Capn2 (O08529; CAN2_MOUSE). CAPN2 (P17655; CAN2_HUMAN). Capn2 (Q07009; CAN2_RAT)	EETMVLEA	MEROPS:C02.002	Endopeptidase (input)	-2214	MEROPS score threshold (-24.15)	57	5787
59	P01024	23	42	C-terminus	CTSD (P07339; CATD_HUMAN). Ctsd (P18242; CATD_MOUSE). Ctsd (P24268; CATD_RAT)	EETMVLEA	MEROPS:A01.009	Endopeptidase (input)	-1975	MEROPS score threshold (-22.64)	79	8474
59	P01024	23	42	C-terminus	CTSE (P14091; CATE_HUMAN). Ctse (P16228; CATE_RAT). Ctse (P70269; CATE_MOUSE)	EETMVLEA	MEROPS:A01.010	Endopeptidase (input)	-1888	MEROPS score threshold (-22.27)	71	8748
59	P01024	23	42	C-terminus	CTSG (P08311; CATG_HUMAN). Ctsg (P17977; CATG_RAT). Ctsg (P28293; CATG_MOUSE)	EETMVLEA	MEROPS:S01.133	Endopeptidase (input)	-2086	MEROPS score threshold (-24.91)	63	7825
59	P01024	23	42	N-terminus	Ctsl (P06797; CATL1_MOUSE). Ctsl (P07154; CATL1_RAT). CTSL (P07711; CATL1_HUMAN)	LALGSPMY	MEROPS:C01.032	Endopeptidase (input)	-2127	MEROPS score threshold (-25.1)	68	6299
59	P01024	23	42	N-terminus	Ctss (O70370; CATS_MOUSE). CTSS (P25774; CATS_HUMAN). Ctss (Q02765; CATS_RAT)	LALGSPMY	MEROPS:C01.034	Endopeptidase (input)	-2275	MEROPS score threshold (-25.53)	60	6146
59	P01024	23	42	C-terminus	Ctss (O70370; CATS_MOUSE). CTSS (P25774; CATS_HUMAN). Ctss (Q02765; CATS_RAT)	EETMVLEA	MEROPS:C01.034	Endopeptidase (input)	-2512	MEROPS score threshold (-25.53)	60	6146
59	P01024	23	42	C-terminus	GZMM (P51124; GRAM_HUMAN). Gzmm (Q03238; GRAM_RAT)	EETMVLEA	MEROPS:S01.139	Endopeptidase (input)	-2063	MEROPS score threshold (-21.93)	74	9247
59	P01024	23	42	N-terminus	Mep1a (P28825; MEP1A_MOUSE). MEP1A (Q16819; MEP1A_HUMAN). Mep1a (Q64230; MEP1A_RAT)	LALGSPMY	MEROPS:M12.002	Endopeptidase (input)	-2266	MEROPS score threshold (-23.48)	78	6559
59	P01024	23	42	C-terminus	Mep1a (P28825; MEP1A_MOUSE). MEP1A (Q16819; MEP1A_HUMAN). Mep1a (Q64230; MEP1A_RAT)	EETMVLEA	MEROPS:M12.002	Endopeptidase (input)	-2323	MEROPS score threshold (-23.48)	78	6559
59	P01024	23	42	N-terminus	MMP14 (P50281; MMP14_HUMAN). Mmp14 (P53690; MMP14_MOUSE). Mmp14 (Q10739; MMP14_RAT)	LALGSPMY	MEROPS:M10.014	Endopeptidase (input)	-2243	MEROPS score threshold (-22.96)	75	8066
59	P01024	23	42	C-terminus	MMP7 (P09237; MMP7_HUMAN). Mmp7 (P50280; MMP7_RAT). Mmp7 (Q10738; MMP7_MOUSE)	EETMVLEA	MEROPS:M10.008	Endopeptidase (input)	-2613	MEROPS score threshold (-26.58)	54	5397
59	P01024	23	42	C-terminus	PGA3 (P0DJD8; PEPA3_HUMAN)	EETMVLEA	MEROPS:A01.001	Endopeptidase (input)	-2146	MEROPS score threshold (-24.17)	72	4997
60	P02768	39	48	C-terminus	Capn1 (O35350; CAN1_MOUSE). CAPN1 (P07384; CAN1_HUMAN). Capn1 (P97571; CAN1_RAT)	ALVLIAFA	MEROPS:C02.001	Endopeptidase (input)	-2368	MEROPS score threshold (-24.18)	84	5833
60	P02768	39	48	C-terminus	Capn2 (O08529; CAN2_MOUSE). CAPN2 (P17655; CAN2_HUMAN). Capn2 (Q07009; CAN2_RAT)	ALVLIAFA	MEROPS:C02.002	Endopeptidase (input)	-2287	MEROPS score threshold (-24.15)	57	5787
60	P02768	39	48	C-terminus	Ctsb (P00787; CATB_RAT). CTSB (P07858; CATB_HUMAN). Ctsb (P10605; CATB_MOUSE)	ALVLIAFA	MEROPS:C01.060	Endopeptidase (input)	-1995	MEROPS score threshold (-23.76)	79	8099
60	P02768	39	48	N-terminus	CTSD (P07339; CATD_HUMAN). Ctsd (P18242; CATD_MOUSE). Ctsd (P24268; CATD_RAT)	FKDLGEEN	MEROPS:A01.009	Endopeptidase (input)	-2179	MEROPS score threshold (-22.64)	79	8474
60	P02768	39	48	C-terminus	CTSD (P07339; CATD_HUMAN). Ctsd (P18242; CATD_MOUSE). Ctsd (P24268; CATD_RAT)	ALVLIAFA	MEROPS:A01.009	Endopeptidase (input)	-1765	MEROPS score threshold (-22.64)	79	8474
60	P02768	39	48	N-terminus	CTSE (P14091; CATE_HUMAN). Ctse (P16228; CATE_RAT). Ctse (P70269; CATE_MOUSE)	FKDLGEEN	MEROPS:A01.010	Endopeptidase (input)	-2178	MEROPS score threshold (-22.27)	71	8748
60	P02768	39	48	C-terminus	CTSE (P14091; CATE_HUMAN). Ctse (P16228; CATE_RAT). Ctse (P70269; CATE_MOUSE)	ALVLIAFA	MEROPS:A01.010	Endopeptidase (input)	-1754	MEROPS score threshold (-22.27)	71	8748
60	P02768	39	48	C-terminus	CTSG (P08311; CATG_HUMAN). Ctsg (P17977; CATG_RAT). Ctsg (P28293; CATG_MOUSE)	ALVLIAFA	MEROPS:S01.133	Endopeptidase (input)	-2174	MEROPS score threshold (-24.91)	63	7825
60	P02768	39	48	C-terminus	Ctsk (O35186; CATK_RAT). CTSK (P43235; CATK_HUMAN). Ctsk (P55097; CATK_MOUSE)	ALVLIAFA	MEROPS:C01.036	Endopeptidase (input)	-2475	MEROPS score threshold (-25.77)	57	7657
60	P02768	39	48	C-terminus	Ctsl (P06797; CATL1_MOUSE). Ctsl (P07154; CATL1_RAT). CTSL (P07711; CATL1_HUMAN)	ALVLIAFA	MEROPS:C01.032	Endopeptidase (input)	-2142	MEROPS score threshold (-25.1)	68	6299
60	P02768	39	48	C-terminus	Ctss (O70370; CATS_MOUSE). CTSS (P25774; CATS_HUMAN). Ctss (Q02765; CATS_RAT)	ALVLIAFA	MEROPS:C01.034	Endopeptidase (input)	-211	MEROPS score threshold (-25.53)	60	6146
60	P02768	39	48	C-terminus	ELANE (P08246; ELNE_HUMAN). Elane (Q3UP87; ELNE_MOUSE)	ALVLIAFA	MEROPS:S01.131	Endopeptidase (input)	-2312	MEROPS score threshold (-23.57)	77	7782
60	P02768	39	48	C-terminus	GZMM (P51124; GRAM_HUMAN). Gzmm (Q03238; GRAM_RAT)	ALVLIAFA	MEROPS:S01.139	Endopeptidase (input)	-1999	MEROPS score threshold (-21.93)	74	9247
60	P02768	39	48	C-terminus	HTRA2 (O43464; HTRA2_HUMAN). Htra2 (Q9JIY5; HTRA2_MOUSE)	ALVLIAFA	MEROPS:S01.278	Endopeptidase (input)	-2165	MEROPS score threshold (-22.4)	64	9469
60	P02768	39	48	C-terminus	KLK6 (Q92876; KLK6_HUMAN)	ALVLIAFA	MEROPS:S01.236	Endopeptidase (input)	-2252	MEROPS score threshold (-23.61)	80	9576
60	P02768	39	48	C-terminus	Mcpt3 (P21843; MCPT3_MOUSE). CMA1 (P23946; CMA1_HUMAN)	ALVLIAFA	MEROPS:S01.140	Endopeptidase (input)	-2283	MEROPS score threshold (-23.04)	93	9534
60	P02768	39	48	N-terminus	Mep1a (P28825; MEP1A_MOUSE). MEP1A (Q16819; MEP1A_HUMAN). Mep1a (Q64230; MEP1A_RAT)	FKDLGEEN	MEROPS:M12.002	Endopeptidase (input)	-229	MEROPS score threshold (-23.48)	78	6559
60	P02768	39	48	C-terminus	Mep1a (P28825; MEP1A_MOUSE). MEP1A (Q16819; MEP1A_HUMAN). Mep1a (Q64230; MEP1A_RAT)	ALVLIAFA	MEROPS:M12.002	Endopeptidase (input)	-2289	MEROPS score threshold (-23.48)	78	6559
60	P02768	39	48	C-terminus	Mmp12 (P34960; MMP12_MOUSE). MMP12 (P39900; MMP12_HUMAN). Mmp12 (Q63341; MMP12_RAT)	ALVLIAFA	MEROPS:M10.009	Endopeptidase (input)	-2192	MEROPS score threshold (-22.75)	67	8847
60	P02768	39	48	C-terminus	MMP2 (P08253; MMP2_HUMAN). Mmp2 (P33434; MMP2_MOUSE). Mmp2 (P33436; MMP2_RAT)	ALVLIAFA	MEROPS:M10.003	Endopeptidase (input)	-2221	MEROPS score threshold (-22.7)	76	8688
60	P02768	39	48	C-terminus	Mmp3 (P03957; MMP3_RAT). MMP3 (P08254; MMP3_HUMAN). Mmp3 (P28862; MMP3_MOUSE)	ALVLIAFA	MEROPS:M10.005	Endopeptidase (input)	-2307	MEROPS score threshold (-23.35)	70	7935
60	P02768	39	48	C-terminus	MMP7 (P09237; MMP7_HUMAN). Mmp7 (P50280; MMP7_RAT). Mmp7 (Q10738; MMP7_MOUSE)	ALVLIAFA	MEROPS:M10.008	Endopeptidase (input)	-2032	MEROPS score threshold (-26.58)	54	5397
60	P02768	39	48	C-terminus	MMP9 (P14780; MMP9_HUMAN). Mmp9 (P41245; MMP9_MOUSE). Mmp9 (P50282; MMP9_RAT)	ALVLIAFA	MEROPS:M10.004	Endopeptidase (input)	-2206	MEROPS score threshold (-24.54)	63	6368
60	P02768	39	48	N-terminus	PGA3 (P0DJD8; PEPA3_HUMAN)	FKDLGEEN	MEROPS:A01.001	Endopeptidase (input)	-2315	MEROPS score threshold (-24.17)	72	4997
60	P02768	39	48	C-terminus	PGA3 (P0DJD8; PEPA3_HUMAN)	ALVLIAFA	MEROPS:A01.001	Endopeptidase (input)	-2031	MEROPS score threshold (-24.17)	72	4997
62	P02647	247	267	N-terminus	Capn1 (O35350; CAN1_MOUSE). CAPN1 (P07384; CAN1_HUMAN). Capn1 (P97571; CAN1_RAT)	LPVLESFK	MEROPS:C02.001	Endopeptidase (input)	-2313	MEROPS score threshold (-24.18)	84	5833
62	P02647	247	267	N-terminus	Capn2 (O08529; CAN2_MOUSE). CAPN2 (P17655; CAN2_HUMAN). Capn2 (Q07009; CAN2_RAT)	LPVLESFK	MEROPS:C02.002	Endopeptidase (input)	-2181	MEROPS score threshold (-24.15)	57	5787
62	P02647	247	267	N-terminus	CTSD (P07339; CATD_HUMAN). Ctsd (P18242; CATD_MOUSE). Ctsd (P24268; CATD_RAT)	LPVLESFK	MEROPS:A01.009	Endopeptidase (input)	-193	MEROPS score threshold (-22.64)	79	8474
62	P02647	247	267	N-terminus	CTSE (P14091; CATE_HUMAN). Ctse (P16228; CATE_RAT). Ctse (P70269; CATE_MOUSE)	LPVLESFK	MEROPS:A01.010	Endopeptidase (input)	-2098	MEROPS score threshold (-22.27)	71	8748
62	P02647	247	267	N-terminus	Ctsk (O35186; CATK_RAT). CTSK (P43235; CATK_HUMAN). Ctsk (P55097; CATK_MOUSE)	LPVLESFK	MEROPS:C01.036	Endopeptidase (input)	-2266	MEROPS score threshold (-25.77)	57	7657
62	P02647	247	267	N-terminus	Ctsl (P06797; CATL1_MOUSE). Ctsl (P07154; CATL1_RAT). CTSL (P07711; CATL1_HUMAN)	LPVLESFK	MEROPS:C01.032	Endopeptidase (input)	-2287	MEROPS score threshold (-25.1)	68	6299
62	P02647	247	267	N-terminus	Ctss (O70370; CATS_MOUSE). CTSS (P25774; CATS_HUMAN). Ctss (Q02765; CATS_RAT)	LPVLESFK	MEROPS:C01.034	Endopeptidase (input)	-2175	MEROPS score threshold (-25.53)	60	6146
62	P02647	247	267	N-terminus	HTRA2 (O43464; HTRA2_HUMAN). Htra2 (Q9JIY5; HTRA2_MOUSE)	LPVLESFK	MEROPS:S01.278	Endopeptidase (input)	-2222	MEROPS score threshold (-22.4)	64	9469
62	P02647	247	267	N-terminus	Mep1a (P28825; MEP1A_MOUSE). MEP1A (Q16819; MEP1A_HUMAN). Mep1a (Q64230; MEP1A_RAT)	LPVLESFK	MEROPS:M12.002	Endopeptidase (input)	-2212	MEROPS score threshold (-23.48)	78	6559
62	P02647	247	267	N-terminus	Mmp3 (P03957; MMP3_RAT). MMP3 (P08254; MMP3_HUMAN). Mmp3 (P28862; MMP3_MOUSE)	LPVLESFK	MEROPS:M10.005	Endopeptidase (input)	-2274	MEROPS score threshold (-23.35)	70	7935
62	P02647	247	267	N-terminus	MMP7 (P09237; MMP7_HUMAN). Mmp7 (P50280; MMP7_RAT). Mmp7 (Q10738; MMP7_MOUSE)	LPVLESFK	MEROPS:M10.008	Endopeptidase (input)	-2412	MEROPS score threshold (-26.58)	54	5397
62	P02647	247	267	N-terminus	MMP9 (P14780; MMP9_HUMAN). Mmp9 (P41245; MMP9_MOUSE). Mmp9 (P50282; MMP9_RAT)	LPVLESFK	MEROPS:M10.004	Endopeptidase (input)	-2345	MEROPS score threshold (-24.54)	63	6368
62	P02647	247	267	N-terminus	PGA3 (P0DJD8; PEPA3_HUMAN)	LPVLESFK	MEROPS:A01.001	Endopeptidase (input)	-2291	MEROPS score threshold (-24.17)	72	4997
63	P02766	116	147	N-terminus	Capn1 (O35350; CAN1_MOUSE). CAPN1 (P07384; CAN1_HUMAN). Capn1 (P97571; CAN1_RAT)	EVVFTAND	MEROPS:C02.001	Endopeptidase (input)	-2201	MEROPS score threshold (-24.18)	84	5833
63	P02766	116	147	N-terminus	Capn2 (O08529; CAN2_MOUSE). CAPN2 (P17655; CAN2_HUMAN). Capn2 (Q07009; CAN2_RAT)	EVVFTAND	MEROPS:C02.002	Endopeptidase (input)	-2196	MEROPS score threshold (-24.15)	57	5787
63	P02766	116	147	N-terminus	Ctsb (P00787; CATB_RAT). CTSB (P07858; CATB_HUMAN). Ctsb (P10605; CATB_MOUSE)	EVVFTAND	MEROPS:C01.060	Endopeptidase (input)	-2368	MEROPS score threshold (-23.76)	79	8099
63	P02766	116	147	N-terminus	CTSD (P07339; CATD_HUMAN). Ctsd (P18242; CATD_MOUSE). Ctsd (P24268; CATD_RAT)	EVVFTAND	MEROPS:A01.009	Endopeptidase (input)	-1965	MEROPS score threshold (-22.64)	79	8474
63	P02766	116	147	N-terminus	CTSE (P14091; CATE_HUMAN). Ctse (P16228; CATE_RAT). Ctse (P70269; CATE_MOUSE)	EVVFTAND	MEROPS:A01.010	Endopeptidase (input)	-1971	MEROPS score threshold (-22.27)	71	8748
63	P02766	116	147	N-terminus	CTSG (P08311; CATG_HUMAN). Ctsg (P17977; CATG_RAT). Ctsg (P28293; CATG_MOUSE)	EVVFTAND	MEROPS:S01.133	Endopeptidase (input)	-218	MEROPS score threshold (-24.91)	63	7825
63	P02766	116	147	N-terminus	Ctsk (O35186; CATK_RAT). CTSK (P43235; CATK_HUMAN). Ctsk (P55097; CATK_MOUSE)	EVVFTAND	MEROPS:C01.036	Endopeptidase (input)	-2517	MEROPS score threshold (-25.77)	57	7657
63	P02766	116	147	N-terminus	Ctsl (P06797; CATL1_MOUSE). Ctsl (P07154; CATL1_RAT). CTSL (P07711; CATL1_HUMAN)	EVVFTAND	MEROPS:C01.032	Endopeptidase (input)	-2064	MEROPS score threshold (-25.1)	68	6299
63	P02766	116	147	N-terminus	Ctss (O70370; CATS_MOUSE). CTSS (P25774; CATS_HUMAN). Ctss (Q02765; CATS_RAT)	EVVFTAND	MEROPS:C01.034	Endopeptidase (input)	-2137	MEROPS score threshold (-25.53)	60	6146
63	P02766	116	147	N-terminus	ELANE (P08246; ELNE_HUMAN). Elane (Q3UP87; ELNE_MOUSE)	EVVFTAND	MEROPS:S01.131	Endopeptidase (input)	-2264	MEROPS score threshold (-23.57)	77	7782
63	P02766	116	147	N-terminus	Mcpt3 (P21843; MCPT3_MOUSE). CMA1 (P23946; CMA1_HUMAN)	EVVFTAND	MEROPS:S01.140	Endopeptidase (input)	-2215	MEROPS score threshold (-23.04)	93	9534
63	P02766	116	147	N-terminus	Mep1a (P28825; MEP1A_MOUSE). MEP1A (Q16819; MEP1A_HUMAN). Mep1a (Q64230; MEP1A_RAT)	EVVFTAND	MEROPS:M12.002	Endopeptidase (input)	-2207	MEROPS score threshold (-23.48)	78	6559
63	P02766	116	147	N-terminus	Mmp25 (Q3U435; MMP25_MOUSE). MMP25 (Q9NPA2; MMP25_HUMAN)	EVVFTAND	MEROPS:M10.024	Endopeptidase (input)	-2416	MEROPS score threshold (-24.46)	28	8271
63	P02766	116	147	N-terminus	MMP7 (P09237; MMP7_HUMAN). Mmp7 (P50280; MMP7_RAT). Mmp7 (Q10738; MMP7_MOUSE)	EVVFTAND	MEROPS:M10.008	Endopeptidase (input)	-2625	MEROPS score threshold (-26.58)	54	5397
63	P02766	116	147	N-terminus	PGA3 (P0DJD8; PEPA3_HUMAN)	EVVFTAND	MEROPS:A01.001	Endopeptidase (input)	-2127	MEROPS score threshold (-24.17)	72	4997
64	P02768	38	48	N-terminus	ADAMTS4 (O75173; ATS4_HUMAN). Adamts4 (Q8BNJ2; ATS4_MOUSE)	RFKDLGEE	MEROPS:M12.221	Endopeptidase (input)	-2176	MEROPS score threshold (-23.05)	94	8547
64	P02768	38	48	C-terminus	Capn1 (O35350; CAN1_MOUSE). CAPN1 (P07384; CAN1_HUMAN). Capn1 (P97571; CAN1_RAT)	ALVLIAFA	MEROPS:C02.001	Endopeptidase (input)	-2368	MEROPS score threshold (-24.18)	84	5833
64	P02768	38	48	C-terminus	Capn2 (O08529; CAN2_MOUSE). CAPN2 (P17655; CAN2_HUMAN). Capn2 (Q07009; CAN2_RAT)	ALVLIAFA	MEROPS:C02.002	Endopeptidase (input)	-2287	MEROPS score threshold (-24.15)	57	5787
64	P02768	38	48	C-terminus	Ctsb (P00787; CATB_RAT). CTSB (P07858; CATB_HUMAN). Ctsb (P10605; CATB_MOUSE)	ALVLIAFA	MEROPS:C01.060	Endopeptidase (input)	-1995	MEROPS score threshold (-23.76)	79	8099
64	P02768	38	48	C-terminus	CTSD (P07339; CATD_HUMAN). Ctsd (P18242; CATD_MOUSE). Ctsd (P24268; CATD_RAT)	ALVLIAFA	MEROPS:A01.009	Endopeptidase (input)	-1765	MEROPS score threshold (-22.64)	79	8474
64	P02768	38	48	C-terminus	CTSE (P14091; CATE_HUMAN). Ctse (P16228; CATE_RAT). Ctse (P70269; CATE_MOUSE)	ALVLIAFA	MEROPS:A01.010	Endopeptidase (input)	-1754	MEROPS score threshold (-22.27)	71	8748
64	P02768	38	48	C-terminus	CTSG (P08311; CATG_HUMAN). Ctsg (P17977; CATG_RAT). Ctsg (P28293; CATG_MOUSE)	ALVLIAFA	MEROPS:S01.133	Endopeptidase (input)	-2174	MEROPS score threshold (-24.91)	63	7825
64	P02768	38	48	C-terminus	Ctsk (O35186; CATK_RAT). CTSK (P43235; CATK_HUMAN). Ctsk (P55097; CATK_MOUSE)	ALVLIAFA	MEROPS:C01.036	Endopeptidase (input)	-2475	MEROPS score threshold (-25.77)	57	7657
64	P02768	38	48	C-terminus	Ctsl (P06797; CATL1_MOUSE). Ctsl (P07154; CATL1_RAT). CTSL (P07711; CATL1_HUMAN)	ALVLIAFA	MEROPS:C01.032	Endopeptidase (input)	-2142	MEROPS score threshold (-25.1)	68	6299
64	P02768	38	48	C-terminus	Ctss (O70370; CATS_MOUSE). CTSS (P25774; CATS_HUMAN). Ctss (Q02765; CATS_RAT)	ALVLIAFA	MEROPS:C01.034	Endopeptidase (input)	-211	MEROPS score threshold (-25.53)	60	6146
64	P02768	38	48	C-terminus	ELANE (P08246; ELNE_HUMAN). Elane (Q3UP87; ELNE_MOUSE)	ALVLIAFA	MEROPS:S01.131	Endopeptidase (input)	-2312	MEROPS score threshold (-23.57)	77	7782
64	P02768	38	48	C-terminus	GZMM (P51124; GRAM_HUMAN). Gzmm (Q03238; GRAM_RAT)	ALVLIAFA	MEROPS:S01.139	Endopeptidase (input)	-1999	MEROPS score threshold (-21.93)	74	9247
64	P02768	38	48	C-terminus	HTRA2 (O43464; HTRA2_HUMAN). Htra2 (Q9JIY5; HTRA2_MOUSE)	ALVLIAFA	MEROPS:S01.278	Endopeptidase (input)	-2165	MEROPS score threshold (-22.4)	64	9469
64	P02768	38	48	C-terminus	KLK6 (Q92876; KLK6_HUMAN)	ALVLIAFA	MEROPS:S01.236	Endopeptidase (input)	-2252	MEROPS score threshold (-23.61)	80	9576
64	P02768	38	48	C-terminus	Mcpt3 (P21843; MCPT3_MOUSE). CMA1 (P23946; CMA1_HUMAN)	ALVLIAFA	MEROPS:S01.140	Endopeptidase (input)	-2283	MEROPS score threshold (-23.04)	93	9534
64	P02768	38	48	N-terminus	Mep1a (P28825; MEP1A_MOUSE). MEP1A (Q16819; MEP1A_HUMAN). Mep1a (Q64230; MEP1A_RAT)	RFKDLGEE	MEROPS:M12.002	Endopeptidase (input)	-2117	MEROPS score threshold (-23.48)	78	6559
64	P02768	38	48	C-terminus	Mep1a (P28825; MEP1A_MOUSE). MEP1A (Q16819; MEP1A_HUMAN). Mep1a (Q64230; MEP1A_RAT)	ALVLIAFA	MEROPS:M12.002	Endopeptidase (input)	-2289	MEROPS score threshold (-23.48)	78	6559
64	P02768	38	48	N-terminus	Mme (P07861; NEP_RAT). MME (P08473; NEP_HUMAN). Mme (Q61391; NEP_MOUSE)	RFKDLGEE	MEROPS:M13.001	Endopeptidase (input)	-2097	MEROPS score threshold (-24.37)	58	8721
64	P02768	38	48	C-terminus	Mmp12 (P34960; MMP12_MOUSE). MMP12 (P39900; MMP12_HUMAN). Mmp12 (Q63341; MMP12_RAT)	ALVLIAFA	MEROPS:M10.009	Endopeptidase (input)	-2192	MEROPS score threshold (-22.75)	67	8847
64	P02768	38	48	N-terminus	MMP14 (P50281; MMP14_HUMAN). Mmp14 (P53690; MMP14_MOUSE). Mmp14 (Q10739; MMP14_RAT)	RFKDLGEE	MEROPS:M10.014	Endopeptidase (input)	-2228	MEROPS score threshold (-22.96)	75	8066
64	P02768	38	48	C-terminus	MMP2 (P08253; MMP2_HUMAN). Mmp2 (P33434; MMP2_MOUSE). Mmp2 (P33436; MMP2_RAT)	ALVLIAFA	MEROPS:M10.003	Endopeptidase (input)	-2221	MEROPS score threshold (-22.7)	76	8688
64	P02768	38	48	N-terminus	Mmp25 (Q3U435; MMP25_MOUSE). MMP25 (Q9NPA2; MMP25_HUMAN)	RFKDLGEE	MEROPS:M10.024	Endopeptidase (input)	-2409	MEROPS score threshold (-24.46)	28	8271
64	P02768	38	48	C-terminus	Mmp3 (P03957; MMP3_RAT). MMP3 (P08254; MMP3_HUMAN). Mmp3 (P28862; MMP3_MOUSE)	ALVLIAFA	MEROPS:M10.005	Endopeptidase (input)	-2307	MEROPS score threshold (-23.35)	70	7935
64	P02768	38	48	N-terminus	MMP7 (P09237; MMP7_HUMAN). Mmp7 (P50280; MMP7_RAT). Mmp7 (Q10738; MMP7_MOUSE)	RFKDLGEE	MEROPS:M10.008	Endopeptidase (input)	-2123	MEROPS score threshold (-26.58)	54	5397
64	P02768	38	48	C-terminus	MMP7 (P09237; MMP7_HUMAN). Mmp7 (P50280; MMP7_RAT). Mmp7 (Q10738; MMP7_MOUSE)	ALVLIAFA	MEROPS:M10.008	Endopeptidase (input)	-2032	MEROPS score threshold (-26.58)	54	5397
64	P02768	38	48	N-terminus	MMP9 (P14780; MMP9_HUMAN). Mmp9 (P41245; MMP9_MOUSE). Mmp9 (P50282; MMP9_RAT)	RFKDLGEE	MEROPS:M10.004	Endopeptidase (input)	-237	MEROPS score threshold (-24.54)	63	6368
64	P02768	38	48	C-terminus	MMP9 (P14780; MMP9_HUMAN). Mmp9 (P41245; MMP9_MOUSE). Mmp9 (P50282; MMP9_RAT)	ALVLIAFA	MEROPS:M10.004	Endopeptidase (input)	-2206	MEROPS score threshold (-24.54)	63	6368
64	P02768	38	48	C-terminus	PGA3 (P0DJD8; PEPA3_HUMAN)	ALVLIAFA	MEROPS:A01.001	Endopeptidase (input)	-2031	MEROPS score threshold (-24.17)	72	4997
66	P02647	249	267	N-terminus	Capn1 (O35350; CAN1_MOUSE). CAPN1 (P07384; CAN1_HUMAN). Capn1 (P97571; CAN1_RAT)	VLESFKVS	MEROPS:C02.001	Endopeptidase (input)	-237	MEROPS score threshold (-24.18)	84	5833
66	P02647	249	267	N-terminus	Capn2 (O08529; CAN2_MOUSE). CAPN2 (P17655; CAN2_HUMAN). Capn2 (Q07009; CAN2_RAT)	VLESFKVS	MEROPS:C02.002	Endopeptidase (input)	-2308	MEROPS score threshold (-24.15)	57	5787
66	P02647	249	267	N-terminus	CTSD (P07339; CATD_HUMAN). Ctsd (P18242; CATD_MOUSE). Ctsd (P24268; CATD_RAT)	VLESFKVS	MEROPS:A01.009	Endopeptidase (input)	-2094	MEROPS score threshold (-22.64)	79	8474
66	P02647	249	267	N-terminus	Mep1a (P28825; MEP1A_MOUSE). MEP1A (Q16819; MEP1A_HUMAN). Mep1a (Q64230; MEP1A_RAT)	VLESFKVS	MEROPS:M12.002	Endopeptidase (input)	-2304	MEROPS score threshold (-23.48)	78	6559
66	P02647	249	267	N-terminus	Mme (P07861; NEP_RAT). MME (P08473; NEP_HUMAN). Mme (Q61391; NEP_MOUSE)	VLESFKVS	MEROPS:M13.001	Endopeptidase (input)	-2364	MEROPS score threshold (-24.37)	58	8721
66	P02647	249	267	N-terminus	MMP14 (P50281; MMP14_HUMAN). Mmp14 (P53690; MMP14_MOUSE). Mmp14 (Q10739; MMP14_RAT)	VLESFKVS	MEROPS:M10.014	Endopeptidase (input)	-2216	MEROPS score threshold (-22.96)	75	8066
66	P02647	249	267	N-terminus	MMP2 (P08253; MMP2_HUMAN). Mmp2 (P33434; MMP2_MOUSE). Mmp2 (P33436; MMP2_RAT)	VLESFKVS	MEROPS:M10.003	Endopeptidase (input)	-2103	MEROPS score threshold (-22.7)	76	8688
66	P02647	249	267	N-terminus	Mmp3 (P03957; MMP3_RAT). MMP3 (P08254; MMP3_HUMAN). Mmp3 (P28862; MMP3_MOUSE)	VLESFKVS	MEROPS:M10.005	Endopeptidase (input)	-2079	MEROPS score threshold (-23.35)	70	7935
66	P02647	249	267	N-terminus	MMP7 (P09237; MMP7_HUMAN). Mmp7 (P50280; MMP7_RAT). Mmp7 (Q10738; MMP7_MOUSE)	VLESFKVS	MEROPS:M10.008	Endopeptidase (input)	-2138	MEROPS score threshold (-26.58)	54	5397
66	P02647	249	267	N-terminus	MMP9 (P14780; MMP9_HUMAN). Mmp9 (P41245; MMP9_MOUSE). Mmp9 (P50282; MMP9_RAT)	VLESFKVS	MEROPS:M10.004	Endopeptidase (input)	-234	MEROPS score threshold (-24.54)	63	6368
66	P02647	249	267	N-terminus	PGA3 (P0DJD8; PEPA3_HUMAN)	VLESFKVS	MEROPS:A01.001	Endopeptidase (input)	-2266	MEROPS score threshold (-24.17)	72	4997
67	P19823	90	106	N-terminus	Capn1 (O35350; CAN1_MOUSE). CAPN1 (P07384; CAN1_HUMAN). Capn1 (P97571; CAN1_RAT)	ATTMIQSK	MEROPS:C02.001	Endopeptidase (input)	-2374	MEROPS score threshold (-24.18)	84	5833
67	P19823	90	106	N-terminus	Capn2 (O08529; CAN2_MOUSE). CAPN2 (P17655; CAN2_HUMAN). Capn2 (Q07009; CAN2_RAT)	ATTMIQSK	MEROPS:C02.002	Endopeptidase (input)	-2389	MEROPS score threshold (-24.15)	57	5787
67	P19823	90	106	N-terminus	CTSD (P07339; CATD_HUMAN). Ctsd (P18242; CATD_MOUSE). Ctsd (P24268; CATD_RAT)	ATTMIQSK	MEROPS:A01.009	Endopeptidase (input)	-2118	MEROPS score threshold (-22.64)	79	8474
67	P19823	90	106	C-terminus	CTSD (P07339; CATD_HUMAN). Ctsd (P18242; CATD_MOUSE). Ctsd (P24268; CATD_RAT)	NVVFDVQI	MEROPS:A01.009	Endopeptidase (input)	-2066	MEROPS score threshold (-22.64)	79	8474
67	P19823	90	106	N-terminus	CTSE (P14091; CATE_HUMAN). Ctse (P16228; CATE_RAT). Ctse (P70269; CATE_MOUSE)	ATTMIQSK	MEROPS:A01.010	Endopeptidase (input)	-2111	MEROPS score threshold (-22.27)	71	8748
67	P19823	90	106	C-terminus	CTSE (P14091; CATE_HUMAN). Ctse (P16228; CATE_RAT). Ctse (P70269; CATE_MOUSE)	NVVFDVQI	MEROPS:A01.010	Endopeptidase (input)	-2095	MEROPS score threshold (-22.27)	71	8748
67	P19823	90	106	C-terminus	CTSG (P08311; CATG_HUMAN). Ctsg (P17977; CATG_RAT). Ctsg (P28293; CATG_MOUSE)	NVVFDVQI	MEROPS:S01.133	Endopeptidase (input)	-2333	MEROPS score threshold (-24.91)	63	7825
67	P19823	90	106	C-terminus	Ctsl (P06797; CATL1_MOUSE). Ctsl (P07154; CATL1_RAT). CTSL (P07711; CATL1_HUMAN)	NVVFDVQI	MEROPS:C01.032	Endopeptidase (input)	-2443	MEROPS score threshold (-25.1)	68	6299
67	P19823	90	106	C-terminus	Ctss (O70370; CATS_MOUSE). CTSS (P25774; CATS_HUMAN). Ctss (Q02765; CATS_RAT)	NVVFDVQI	MEROPS:C01.034	Endopeptidase (input)	-2421	MEROPS score threshold (-25.53)	60	6146
67	P19823	90	106	C-terminus	Mep1a (P28825; MEP1A_MOUSE). MEP1A (Q16819; MEP1A_HUMAN). Mep1a (Q64230; MEP1A_RAT)	NVVFDVQI	MEROPS:M12.002	Endopeptidase (input)	-213	MEROPS score threshold (-23.48)	78	6559
67	P19823	90	106	N-terminus	MMP9 (P14780; MMP9_HUMAN). Mmp9 (P41245; MMP9_MOUSE). Mmp9 (P50282; MMP9_RAT)	ATTMIQSK	MEROPS:M10.004	Endopeptidase (input)	-2452	MEROPS score threshold (-24.54)	63	6368
67	P19823	90	106	N-terminus	PGA3 (P0DJD8; PEPA3_HUMAN)	ATTMIQSK	MEROPS:A01.001	Endopeptidase (input)	-2149	MEROPS score threshold (-24.17)	72	4997
67	P19823	90	106	C-terminus	PGA3 (P0DJD8; PEPA3_HUMAN)	NVVFDVQI	MEROPS:A01.001	Endopeptidase (input)	-2141	MEROPS score threshold (-24.17)	72	4997
68	P02768	25	46	C-terminus	Ctsb (P00787; CATB_RAT). CTSB (P07858; CATB_HUMAN). Ctsb (P10605; CATB_MOUSE)	FKALVLIA	MEROPS:C01.060	Endopeptidase (input)	-2361	MEROPS score threshold (-23.76)	79	8099
68	P02768	25	46	C-terminus	CTSD (P07339; CATD_HUMAN). Ctsd (P18242; CATD_MOUSE). Ctsd (P24268; CATD_RAT)	FKALVLIA	MEROPS:A01.009	Endopeptidase (input)	-1891	MEROPS score threshold (-22.64)	79	8474
68	P02768	25	46	C-terminus	CTSE (P14091; CATE_HUMAN). Ctse (P16228; CATE_RAT). Ctse (P70269; CATE_MOUSE)	FKALVLIA	MEROPS:A01.010	Endopeptidase (input)	-1832	MEROPS score threshold (-22.27)	71	8748
68	P02768	25	46	C-terminus	CTSG (P08311; CATG_HUMAN). Ctsg (P17977; CATG_RAT). Ctsg (P28293; CATG_MOUSE)	FKALVLIA	MEROPS:S01.133	Endopeptidase (input)	-2399	MEROPS score threshold (-24.91)	63	7825
68	P02768	25	46	C-terminus	ELANE (P08246; ELNE_HUMAN). Elane (Q3UP87; ELNE_MOUSE)	FKALVLIA	MEROPS:S01.131	Endopeptidase (input)	-2241	MEROPS score threshold (-23.57)	77	7782
68	P02768	25	46	C-terminus	GZMM (P51124; GRAM_HUMAN). Gzmm (Q03238; GRAM_RAT)	FKALVLIA	MEROPS:S01.139	Endopeptidase (input)	-2075	MEROPS score threshold (-21.93)	74	9247
68	P02768	25	46	N-terminus	KLK4 (Q9Y5K2; KLK4_HUMAN). Klk4 (Q9Z0M1; KLK4_MOUSE)	VFRRDAHK	MEROPS:S01.251	Endopeptidase (input)	-2109	MEROPS score threshold (-22.45)	74	9582
68	P02768	25	46	C-terminus	Mep1a (P28825; MEP1A_MOUSE). MEP1A (Q16819; MEP1A_HUMAN). Mep1a (Q64230; MEP1A_RAT)	FKALVLIA	MEROPS:M12.002	Endopeptidase (input)	-2173	MEROPS score threshold (-23.48)	78	6559
68	P02768	25	46	C-terminus	MMP7 (P09237; MMP7_HUMAN). Mmp7 (P50280; MMP7_RAT). Mmp7 (Q10738; MMP7_MOUSE)	FKALVLIA	MEROPS:M10.008	Endopeptidase (input)	-2606	MEROPS score threshold (-26.58)	54	5397
68	P02768	25	46	C-terminus	MMP9 (P14780; MMP9_HUMAN). Mmp9 (P41245; MMP9_MOUSE). Mmp9 (P50282; MMP9_RAT)	FKALVLIA	MEROPS:M10.004	Endopeptidase (input)	-2321	MEROPS score threshold (-24.54)	63	6368
68	P02768	25	46	N-terminus	Pcsk5 (P41413; PCSK5_RAT). Pcsk5 (Q04592; PCSK5_MOUSE). PCSK5 (Q92824; PCSK5_HUMAN)	VFRRDAHK	MEROPS:S08.076	Endopeptidase (input)	-1906	MEROPS score threshold (-21.35)	36	9955
68	P02768	25	46	C-terminus	PGA3 (P0DJD8; PEPA3_HUMAN)	FKALVLIA	MEROPS:A01.001	Endopeptidase (input)	-2138	MEROPS score threshold (-24.17)	72	4997
70	P02647	244	267	N-terminus	Capn1 (O35350; CAN1_MOUSE). CAPN1 (P07384; CAN1_HUMAN). Capn1 (P97571; CAN1_RAT)	QGLLPVLE	MEROPS:C02.001	Endopeptidase (input)	-2233	MEROPS score threshold (-24.18)	84	5833
70	P02647	244	267	N-terminus	Capn2 (O08529; CAN2_MOUSE). CAPN2 (P17655; CAN2_HUMAN). Capn2 (Q07009; CAN2_RAT)	QGLLPVLE	MEROPS:C02.002	Endopeptidase (input)	-2132	MEROPS score threshold (-24.15)	57	5787
70	P02647	244	267	N-terminus	CTSD (P07339; CATD_HUMAN). Ctsd (P18242; CATD_MOUSE). Ctsd (P24268; CATD_RAT)	QGLLPVLE	MEROPS:A01.009	Endopeptidase (input)	-2216	MEROPS score threshold (-22.64)	79	8474
70	P02647	244	267	N-terminus	CTSG (P08311; CATG_HUMAN). Ctsg (P17977; CATG_RAT). Ctsg (P28293; CATG_MOUSE)	QGLLPVLE	MEROPS:S01.133	Endopeptidase (input)	-227	MEROPS score threshold (-24.91)	63	7825
70	P02647	244	267	N-terminus	Ctsl (P06797; CATL1_MOUSE). Ctsl (P07154; CATL1_RAT). CTSL (P07711; CATL1_HUMAN)	QGLLPVLE	MEROPS:C01.032	Endopeptidase (input)	-2505	MEROPS score threshold (-25.1)	68	6299
70	P02647	244	267	N-terminus	MMP7 (P09237; MMP7_HUMAN). Mmp7 (P50280; MMP7_RAT). Mmp7 (Q10738; MMP7_MOUSE)	QGLLPVLE	MEROPS:M10.008	Endopeptidase (input)	-2239	MEROPS score threshold (-26.58)	54	5397
70	P02647	244	267	N-terminus	MMP9 (P14780; MMP9_HUMAN). Mmp9 (P41245; MMP9_MOUSE). Mmp9 (P50282; MMP9_RAT)	QGLLPVLE	MEROPS:M10.004	Endopeptidase (input)	-2449	MEROPS score threshold (-24.54)	63	6368
70	P02647	244	267	N-terminus	PGA3 (P0DJD8; PEPA3_HUMAN)	QGLLPVLE	MEROPS:A01.001	Endopeptidase (input)	-2053	MEROPS score threshold (-24.17)	72	4997
71	P02647	254	267	N-terminus	Capn1 (O35350; CAN1_MOUSE). CAPN1 (P07384; CAN1_HUMAN). Capn1 (P97571; CAN1_RAT)	KVSFLSAL	MEROPS:C02.001	Endopeptidase (input)	-2055	MEROPS score threshold (-24.18)	84	5833
71	P02647	254	267	N-terminus	Capn2 (O08529; CAN2_MOUSE). CAPN2 (P17655; CAN2_HUMAN). Capn2 (Q07009; CAN2_RAT)	KVSFLSAL	MEROPS:C02.002	Endopeptidase (input)	-2113	MEROPS score threshold (-24.15)	57	5787
71	P02647	254	267	N-terminus	Ctsb (P00787; CATB_RAT). CTSB (P07858; CATB_HUMAN). Ctsb (P10605; CATB_MOUSE)	KVSFLSAL	MEROPS:C01.060	Endopeptidase (input)	-229	MEROPS score threshold (-23.76)	79	8099
71	P02647	254	267	N-terminus	CTSD (P07339; CATD_HUMAN). Ctsd (P18242; CATD_MOUSE). Ctsd (P24268; CATD_RAT)	KVSFLSAL	MEROPS:A01.009	Endopeptidase (input)	-1991	MEROPS score threshold (-22.64)	79	8474
71	P02647	254	267	N-terminus	CTSE (P14091; CATE_HUMAN). Ctse (P16228; CATE_RAT). Ctse (P70269; CATE_MOUSE)	KVSFLSAL	MEROPS:A01.010	Endopeptidase (input)	-1842	MEROPS score threshold (-22.27)	71	8748
71	P02647	254	267	N-terminus	GZMM (P51124; GRAM_HUMAN). Gzmm (Q03238; GRAM_RAT)	KVSFLSAL	MEROPS:S01.139	Endopeptidase (input)	-2158	MEROPS score threshold (-21.93)	74	9247
71	P02647	254	267	N-terminus	Mcpt3 (P21843; MCPT3_MOUSE). CMA1 (P23946; CMA1_HUMAN)	KVSFLSAL	MEROPS:S01.140	Endopeptidase (input)	-1999	MEROPS score threshold (-23.04)	93	9534
71	P02647	254	267	N-terminus	Mep1a (P28825; MEP1A_MOUSE). MEP1A (Q16819; MEP1A_HUMAN). Mep1a (Q64230; MEP1A_RAT)	KVSFLSAL	MEROPS:M12.002	Endopeptidase (input)	-2131	MEROPS score threshold (-23.48)	78	6559
71	P02647	254	267	N-terminus	Mme (P07861; NEP_RAT). MME (P08473; NEP_HUMAN). Mme (Q61391; NEP_MOUSE)	KVSFLSAL	MEROPS:M13.001	Endopeptidase (input)	-2211	MEROPS score threshold (-24.37)	58	8721
71	P02647	254	267	N-terminus	Mmp12 (P34960; MMP12_MOUSE). MMP12 (P39900; MMP12_HUMAN). Mmp12 (Q63341; MMP12_RAT)	KVSFLSAL	MEROPS:M10.009	Endopeptidase (input)	-2038	MEROPS score threshold (-22.75)	67	8847
71	P02647	254	267	N-terminus	MMP14 (P50281; MMP14_HUMAN). Mmp14 (P53690; MMP14_MOUSE). Mmp14 (Q10739; MMP14_RAT)	KVSFLSAL	MEROPS:M10.014	Endopeptidase (input)	-2113	MEROPS score threshold (-22.96)	75	8066
71	P02647	254	267	N-terminus	MMP2 (P08253; MMP2_HUMAN). Mmp2 (P33434; MMP2_MOUSE). Mmp2 (P33436; MMP2_RAT)	KVSFLSAL	MEROPS:M10.003	Endopeptidase (input)	-1897	MEROPS score threshold (-22.7)	76	8688
71	P02647	254	267	N-terminus	Mmp25 (Q3U435; MMP25_MOUSE). MMP25 (Q9NPA2; MMP25_HUMAN)	KVSFLSAL	MEROPS:M10.024	Endopeptidase (input)	-1859	MEROPS score threshold (-24.46)	28	8271
71	P02647	254	267	N-terminus	Mmp3 (P03957; MMP3_RAT). MMP3 (P08254; MMP3_HUMAN). Mmp3 (P28862; MMP3_MOUSE)	KVSFLSAL	MEROPS:M10.005	Endopeptidase (input)	-2149	MEROPS score threshold (-23.35)	70	7935
71	P02647	254	267	N-terminus	MMP7 (P09237; MMP7_HUMAN). Mmp7 (P50280; MMP7_RAT). Mmp7 (Q10738; MMP7_MOUSE)	KVSFLSAL	MEROPS:M10.008	Endopeptidase (input)	-1867	MEROPS score threshold (-26.58)	54	5397
71	P02647	254	267	N-terminus	Mmp8 (O70138; MMP8_MOUSE). Mmp8 (O88766; MMP8_RAT). MMP8 (P22894; MMP8_HUMAN)	KVSFLSAL	MEROPS:M10.002	Endopeptidase (input)	-1771	MEROPS score threshold (-22.73)	38	906
71	P02647	254	267	N-terminus	MMP9 (P14780; MMP9_HUMAN). Mmp9 (P41245; MMP9_MOUSE). Mmp9 (P50282; MMP9_RAT)	KVSFLSAL	MEROPS:M10.004	Endopeptidase (input)	-2041	MEROPS score threshold (-24.54)	63	6368
71	P02647	254	267	N-terminus	PGA3 (P0DJD8; PEPA3_HUMAN)	KVSFLSAL	MEROPS:A01.001	Endopeptidase (input)	-2003	MEROPS score threshold (-24.17)	72	4997
71	P02647	254	267	N-terminus	Pgc (P04073; PEPC_RAT). PGC (P20142; PEPC_HUMAN). Pgc (Q9D7R7; PEPC_MOUSE)	KVSFLSAL	MEROPS:A01.003	Endopeptidase (input)	-1964	99th percentile (-20.44)	100	9953
72	P02647	255	266	N-terminus	Capn1 (O35350; CAN1_MOUSE). CAPN1 (P07384; CAN1_HUMAN). Capn1 (P97571; CAN1_RAT)	VSFLSALE	MEROPS:C02.001	Endopeptidase (input)	-2325	MEROPS score threshold (-24.18)	84	5833
72	P02647	255	266	N-terminus	Capn2 (O08529; CAN2_MOUSE). CAPN2 (P17655; CAN2_HUMAN). Capn2 (Q07009; CAN2_RAT)	VSFLSALE	MEROPS:C02.002	Endopeptidase (input)	-2259	MEROPS score threshold (-24.15)	57	5787
72	P02647	255	266	N-terminus	Cela1 (P00773; CELA1_RAT). Cela1 (Q91X79; CELA1_MOUSE). CELA1 (Q9UNI1; CELA1_HUMAN)	VSFLSALE	MEROPS:S01.153	Endopeptidase (input)	-1982	99th percentile (-20.73)	0	9961
72	P02647	255	266	N-terminus	Ctsb (P00787; CATB_RAT). CTSB (P07858; CATB_HUMAN). Ctsb (P10605; CATB_MOUSE)	VSFLSALE	MEROPS:C01.060	Endopeptidase (input)	-2218	MEROPS score threshold (-23.76)	79	8099
72	P02647	255	266	N-terminus	CTSD (P07339; CATD_HUMAN). Ctsd (P18242; CATD_MOUSE). Ctsd (P24268; CATD_RAT)	VSFLSALE	MEROPS:A01.009	Endopeptidase (input)	-1962	MEROPS score threshold (-22.64)	79	8474
72	P02647	255	266	N-terminus	CTSE (P14091; CATE_HUMAN). Ctse (P16228; CATE_RAT). Ctse (P70269; CATE_MOUSE)	VSFLSALE	MEROPS:A01.010	Endopeptidase (input)	-2078	MEROPS score threshold (-22.27)	71	8748
72	P02647	255	266	N-terminus	CTSG (P08311; CATG_HUMAN). Ctsg (P17977; CATG_RAT). Ctsg (P28293; CATG_MOUSE)	VSFLSALE	MEROPS:S01.133	Endopeptidase (input)	-2185	MEROPS score threshold (-24.91)	63	7825
72	P02647	255	266	N-terminus	Ctsk (O35186; CATK_RAT). CTSK (P43235; CATK_HUMAN). Ctsk (P55097; CATK_MOUSE)	VSFLSALE	MEROPS:C01.036	Endopeptidase (input)	-2409	MEROPS score threshold (-25.77)	57	7657
72	P02647	255	266	N-terminus	Ctsl (P06797; CATL1_MOUSE). Ctsl (P07154; CATL1_RAT). CTSL (P07711; CATL1_HUMAN)	VSFLSALE	MEROPS:C01.032	Endopeptidase (input)	-1975	MEROPS score threshold (-25.1)	68	6299
72	P02647	255	266	N-terminus	Ctss (O70370; CATS_MOUSE). CTSS (P25774; CATS_HUMAN). Ctss (Q02765; CATS_RAT)	VSFLSALE	MEROPS:C01.034	Endopeptidase (input)	-2014	MEROPS score threshold (-25.53)	60	6146
72	P02647	255	266	N-terminus	ELANE (P08246; ELNE_HUMAN). Elane (Q3UP87; ELNE_MOUSE)	VSFLSALE	MEROPS:S01.131	Endopeptidase (input)	-2116	MEROPS score threshold (-23.57)	77	7782
72	P02647	255	266	N-terminus	Gzma (P11032; GRAA_MOUSE). GZMA (P12544; GRAA_HUMAN)	VSFLSALE	MEROPS:S01.135	Endopeptidase (input)	-197	MEROPS score threshold (-21.78)	80	9496
72	P02647	255	266	N-terminus	Gzmb (P04187; GRAB_MOUSE)	VSFLSALE	MEROPS:S01.136	Endopeptidase (input)	-2079	MEROPS score threshold (-21.02)	78	9716
72	P02647	255	266	N-terminus	GZMB (P10144; GRAB_HUMAN)	VSFLSALE	MEROPS:S01.010	Endopeptidase (input)	-1989	MEROPS score threshold (-21.02)	78	9716
72	P02647	255	266	N-terminus	GZMM (P51124; GRAM_HUMAN). Gzmm (Q03238; GRAM_RAT)	VSFLSALE	MEROPS:S01.139	Endopeptidase (input)	-1893	MEROPS score threshold (-21.93)	74	9247
72	P02647	255	266	N-terminus	HTRA2 (O43464; HTRA2_HUMAN). Htra2 (Q9JIY5; HTRA2_MOUSE)	VSFLSALE	MEROPS:S01.278	Endopeptidase (input)	-2211	MEROPS score threshold (-22.4)	64	9469
72	P02647	255	266	N-terminus	KLK4 (Q9Y5K2; KLK4_HUMAN). Klk4 (Q9Z0M1; KLK4_MOUSE)	VSFLSALE	MEROPS:S01.251	Endopeptidase (input)	-2214	MEROPS score threshold (-22.45)	74	9582
72	P02647	255	266	N-terminus	KLK6 (Q92876; KLK6_HUMAN)	VSFLSALE	MEROPS:S01.236	Endopeptidase (input)	-2176	MEROPS score threshold (-23.61)	80	9576
72	P02647	255	266	N-terminus	Mcpt3 (P21843; MCPT3_MOUSE). CMA1 (P23946; CMA1_HUMAN)	VSFLSALE	MEROPS:S01.140	Endopeptidase (input)	-1997	MEROPS score threshold (-23.04)	93	9534
72	P02647	255	266	N-terminus	Mep1a (P28825; MEP1A_MOUSE). MEP1A (Q16819; MEP1A_HUMAN). Mep1a (Q64230; MEP1A_RAT)	VSFLSALE	MEROPS:M12.002	Endopeptidase (input)	-2166	MEROPS score threshold (-23.48)	78	6559
72	P02647	255	266	N-terminus	Mmp25 (Q3U435; MMP25_MOUSE). MMP25 (Q9NPA2; MMP25_HUMAN)	VSFLSALE	MEROPS:M10.024	Endopeptidase (input)	-2299	MEROPS score threshold (-24.46)	28	8271
72	P02647	255	266	N-terminus	MMP9 (P14780; MMP9_HUMAN). Mmp9 (P41245; MMP9_MOUSE). Mmp9 (P50282; MMP9_RAT)	VSFLSALE	MEROPS:M10.004	Endopeptidase (input)	-2292	MEROPS score threshold (-24.54)	63	6368
72	P02647	255	266	N-terminus	PGA3 (P0DJD8; PEPA3_HUMAN)	VSFLSALE	MEROPS:A01.001	Endopeptidase (input)	-2133	MEROPS score threshold (-24.17)	72	4997
72	P02647	255	266	N-terminus	Pgc (P04073; PEPC_RAT). PGC (P20142; PEPC_HUMAN). Pgc (Q9D7R7; PEPC_MOUSE)	VSFLSALE	MEROPS:A01.003	Endopeptidase (input)	-2019	99th percentile (-20.44)	100	9953
73	P01009	377	396	N-terminus	Capn1 (O35350; CAN1_MOUSE). CAPN1 (P07384; CAN1_HUMAN). Capn1 (P97571; CAN1_RAT)	GAMFLEAI	MEROPS:C02.001	Endopeptidase (input)	-2279	MEROPS score threshold (-24.18)	84	5833
73	P01009	377	396	N-terminus	Cma1 (P21844; CMA1_MOUSE). Cma1 (P50339; CMA1_RAT)	GAMFLEAI	MEROPS:S01.150	Endopeptidase (input)	-1999	MEROPS score threshold (-23.04)	93	9534
73	P01009	377	396	N-terminus	Ctsb (P00787; CATB_RAT). CTSB (P07858; CATB_HUMAN). Ctsb (P10605; CATB_MOUSE)	GAMFLEAI	MEROPS:C01.060	Endopeptidase (input)	-2351	MEROPS score threshold (-23.76)	79	8099
73	P01009	377	396	N-terminus	CTSD (P07339; CATD_HUMAN). Ctsd (P18242; CATD_MOUSE). Ctsd (P24268; CATD_RAT)	GAMFLEAI	MEROPS:A01.009	Endopeptidase (input)	-2171	MEROPS score threshold (-22.64)	79	8474
73	P01009	377	396	C-terminus	CTSD (P07339; CATD_HUMAN). Ctsd (P18242; CATD_MOUSE). Ctsd (P24268; CATD_RAT)	PFVFLMIE	MEROPS:A01.009	Endopeptidase (input)	-2151	MEROPS score threshold (-22.64)	79	8474
73	P01009	377	396	N-terminus	CTSE (P14091; CATE_HUMAN). Ctse (P16228; CATE_RAT). Ctse (P70269; CATE_MOUSE)	GAMFLEAI	MEROPS:A01.010	Endopeptidase (input)	-209	MEROPS score threshold (-22.27)	71	8748
73	P01009	377	396	C-terminus	CTSE (P14091; CATE_HUMAN). Ctse (P16228; CATE_RAT). Ctse (P70269; CATE_MOUSE)	PFVFLMIE	MEROPS:A01.010	Endopeptidase (input)	-2059	MEROPS score threshold (-22.27)	71	8748
73	P01009	377	396	N-terminus	CTSG (P08311; CATG_HUMAN). Ctsg (P17977; CATG_RAT). Ctsg (P28293; CATG_MOUSE)	GAMFLEAI	MEROPS:S01.133	Endopeptidase (input)	-2041	MEROPS score threshold (-24.91)	63	7825
73	P01009	377	396	C-terminus	CTSG (P08311; CATG_HUMAN). Ctsg (P17977; CATG_RAT). Ctsg (P28293; CATG_MOUSE)	PFVFLMIE	MEROPS:S01.133	Endopeptidase (input)	-2337	MEROPS score threshold (-24.91)	63	7825
73	P01009	377	396	N-terminus	Ctss (O70370; CATS_MOUSE). CTSS (P25774; CATS_HUMAN). Ctss (Q02765; CATS_RAT)	GAMFLEAI	MEROPS:C01.034	Endopeptidase (input)	-2408	MEROPS score threshold (-25.53)	60	6146
73	P01009	377	396	C-terminus	Ctss (O70370; CATS_MOUSE). CTSS (P25774; CATS_HUMAN). Ctss (Q02765; CATS_RAT)	PFVFLMIE	MEROPS:C01.034	Endopeptidase (input)	-2541	MEROPS score threshold (-25.53)	60	6146
73	P01009	377	396	N-terminus	Mcpt3 (P21843; MCPT3_MOUSE). CMA1 (P23946; CMA1_HUMAN)	GAMFLEAI	MEROPS:S01.140	Endopeptidase (input)	-2154	MEROPS score threshold (-23.04)	93	9534
73	P01009	377	396	N-terminus	Mep1a (P28825; MEP1A_MOUSE). MEP1A (Q16819; MEP1A_HUMAN). Mep1a (Q64230; MEP1A_RAT)	GAMFLEAI	MEROPS:M12.002	Endopeptidase (input)	-2244	MEROPS score threshold (-23.48)	78	6559
73	P01009	377	396	C-terminus	Mep1a (P28825; MEP1A_MOUSE). MEP1A (Q16819; MEP1A_HUMAN). Mep1a (Q64230; MEP1A_RAT)	PFVFLMIE	MEROPS:M12.002	Endopeptidase (input)	-2309	MEROPS score threshold (-23.48)	78	6559
73	P01009	377	396	N-terminus	Mme (P07861; NEP_RAT). MME (P08473; NEP_HUMAN). Mme (Q61391; NEP_MOUSE)	GAMFLEAI	MEROPS:M13.001	Endopeptidase (input)	-2423	MEROPS score threshold (-24.37)	58	8721
73	P01009	377	396	C-terminus	Mme (P07861; NEP_RAT). MME (P08473; NEP_HUMAN). Mme (Q61391; NEP_MOUSE)	PFVFLMIE	MEROPS:M13.001	Endopeptidase (input)	-2335	MEROPS score threshold (-24.37)	58	8721
73	P01009	377	396	N-terminus	Mmp12 (P34960; MMP12_MOUSE). MMP12 (P39900; MMP12_HUMAN). Mmp12 (Q63341; MMP12_RAT)	GAMFLEAI	MEROPS:M10.009	Endopeptidase (input)	-1979	MEROPS score threshold (-22.75)	67	8847
73	P01009	377	396	N-terminus	Mmp13 (P23097; MMP13_RAT). Mmp13 (P33435; MMP13_MOUSE). MMP13 (P45452; MMP13_HUMAN)	GAMFLEAI	MEROPS:M10.013	Endopeptidase (input)	-2226	MEROPS score threshold (-23.33)	70	9366
73	P01009	377	396	N-terminus	MMP14 (P50281; MMP14_HUMAN). Mmp14 (P53690; MMP14_MOUSE). Mmp14 (Q10739; MMP14_RAT)	GAMFLEAI	MEROPS:M10.014	Endopeptidase (input)	-2286	MEROPS score threshold (-22.96)	75	8066
73	P01009	377	396	N-terminus	MMP2 (P08253; MMP2_HUMAN). Mmp2 (P33434; MMP2_MOUSE). Mmp2 (P33436; MMP2_RAT)	GAMFLEAI	MEROPS:M10.003	Endopeptidase (input)	-2235	MEROPS score threshold (-22.7)	76	8688
73	P01009	377	396	N-terminus	Mmp25 (Q3U435; MMP25_MOUSE). MMP25 (Q9NPA2; MMP25_HUMAN)	GAMFLEAI	MEROPS:M10.024	Endopeptidase (input)	-1873	MEROPS score threshold (-24.46)	28	8271
73	P01009	377	396	N-terminus	MMP7 (P09237; MMP7_HUMAN). Mmp7 (P50280; MMP7_RAT). Mmp7 (Q10738; MMP7_MOUSE)	GAMFLEAI	MEROPS:M10.008	Endopeptidase (input)	-1898	MEROPS score threshold (-26.58)	54	5397
73	P01009	377	396	C-terminus	MMP7 (P09237; MMP7_HUMAN). Mmp7 (P50280; MMP7_RAT). Mmp7 (Q10738; MMP7_MOUSE)	PFVFLMIE	MEROPS:M10.008	Endopeptidase (input)	-2464	MEROPS score threshold (-26.58)	54	5397
73	P01009	377	396	N-terminus	Mmp8 (O70138; MMP8_MOUSE). Mmp8 (O88766; MMP8_RAT). MMP8 (P22894; MMP8_HUMAN)	GAMFLEAI	MEROPS:M10.002	Endopeptidase (input)	-1935	MEROPS score threshold (-22.73)	38	906
73	P01009	377	396	N-terminus	MMP9 (P14780; MMP9_HUMAN). Mmp9 (P41245; MMP9_MOUSE). Mmp9 (P50282; MMP9_RAT)	GAMFLEAI	MEROPS:M10.004	Endopeptidase (input)	-2079	MEROPS score threshold (-24.54)	63	6368
73	P01009	377	396	N-terminus	PGA3 (P0DJD8; PEPA3_HUMAN)	GAMFLEAI	MEROPS:A01.001	Endopeptidase (input)	-2045	MEROPS score threshold (-24.17)	72	4997
73	P01009	377	396	C-terminus	PGA3 (P0DJD8; PEPA3_HUMAN)	PFVFLMIE	MEROPS:A01.001	Endopeptidase (input)	-2229	MEROPS score threshold (-24.17)	72	4997
74	P02656	21	34	N-terminus	ADAM17 (P78536; ADA17_HUMAN). Adam17 (Q9Z0F8; ADA17_MOUSE). Adam17 (Q9Z1K9; ADA17_RAT)	SARASEAE	MEROPS:M12.217	Endopeptidase (input)	-1884	99th percentile (-19.15)	30	9949
74	P02656	21	34	N-terminus	Capn1 (O35350; CAN1_MOUSE). CAPN1 (P07384; CAN1_HUMAN). Capn1 (P97571; CAN1_RAT)	SARASEAE	MEROPS:C02.001	Endopeptidase (input)	-2088	MEROPS score threshold (-24.18)	84	5833
74	P02656	21	34	N-terminus	Capn2 (O08529; CAN2_MOUSE). CAPN2 (P17655; CAN2_HUMAN). Capn2 (Q07009; CAN2_RAT)	SARASEAE	MEROPS:C02.002	Endopeptidase (input)	-203	MEROPS score threshold (-24.15)	57	5787
74	P02656	21	34	N-terminus	Cela1 (P00773; CELA1_RAT). Cela1 (Q91X79; CELA1_MOUSE). CELA1 (Q9UNI1; CELA1_HUMAN)	SARASEAE	MEROPS:S01.153	Endopeptidase (input)	-2047	99th percentile (-20.73)	0	9961
74	P02656	21	34	N-terminus	Ctsb (P00787; CATB_RAT). CTSB (P07858; CATB_HUMAN). Ctsb (P10605; CATB_MOUSE)	SARASEAE	MEROPS:C01.060	Endopeptidase (input)	-2292	MEROPS score threshold (-23.76)	79	8099
74	P02656	21	34	N-terminus	CTSG (P08311; CATG_HUMAN). Ctsg (P17977; CATG_RAT). Ctsg (P28293; CATG_MOUSE)	SARASEAE	MEROPS:S01.133	Endopeptidase (input)	-2306	MEROPS score threshold (-24.91)	63	7825
74	P02656	21	34	N-terminus	Ctsl (P06797; CATL1_MOUSE). Ctsl (P07154; CATL1_RAT). CTSL (P07711; CATL1_HUMAN)	SARASEAE	MEROPS:C01.032	Endopeptidase (input)	-2336	MEROPS score threshold (-25.1)	68	6299
74	P02656	21	34	N-terminus	Ctss (O70370; CATS_MOUSE). CTSS (P25774; CATS_HUMAN). Ctss (Q02765; CATS_RAT)	SARASEAE	MEROPS:C01.034	Endopeptidase (input)	-231	MEROPS score threshold (-25.53)	60	6146
74	P02656	21	34	N-terminus	Gzma (P11032; GRAA_MOUSE). GZMA (P12544; GRAA_HUMAN)	SARASEAE	MEROPS:S01.135	Endopeptidase (input)	-2173	MEROPS score threshold (-21.78)	80	9496
74	P02656	21	34	N-terminus	Mcpt3 (P21843; MCPT3_MOUSE). CMA1 (P23946; CMA1_HUMAN)	SARASEAE	MEROPS:S01.140	Endopeptidase (input)	-2175	MEROPS score threshold (-23.04)	93	9534
74	P02656	21	34	N-terminus	Mep1a (P28825; MEP1A_MOUSE). MEP1A (Q16819; MEP1A_HUMAN). Mep1a (Q64230; MEP1A_RAT)	SARASEAE	MEROPS:M12.002	Endopeptidase (input)	-2154	MEROPS score threshold (-23.48)	78	6559
74	P02656	21	34	C-terminus	Mme (P07861; NEP_RAT). MME (P08473; NEP_HUMAN). Mme (Q61391; NEP_MOUSE)	FMQGYMKH	MEROPS:M13.001	Endopeptidase (input)	-2321	MEROPS score threshold (-24.37)	58	8721
74	P02656	21	34	N-terminus	Mmp13 (P23097; MMP13_RAT). Mmp13 (P33435; MMP13_MOUSE). MMP13 (P45452; MMP13_HUMAN)	SARASEAE	MEROPS:M10.013	Endopeptidase (input)	-2289	MEROPS score threshold (-23.33)	70	9366
74	P02656	21	34	N-terminus	MMP14 (P50281; MMP14_HUMAN). Mmp14 (P53690; MMP14_MOUSE). Mmp14 (Q10739; MMP14_RAT)	SARASEAE	MEROPS:M10.014	Endopeptidase (input)	-2008	MEROPS score threshold (-22.96)	75	8066
74	P02656	21	34	N-terminus	MMP2 (P08253; MMP2_HUMAN). Mmp2 (P33434; MMP2_MOUSE). Mmp2 (P33436; MMP2_RAT)	SARASEAE	MEROPS:M10.003	Endopeptidase (input)	-2156	MEROPS score threshold (-22.7)	76	8688
74	P02656	21	34	N-terminus	Mmp25 (Q3U435; MMP25_MOUSE). MMP25 (Q9NPA2; MMP25_HUMAN)	SARASEAE	MEROPS:M10.024	Endopeptidase (input)	-2073	MEROPS score threshold (-24.46)	28	8271
74	P02656	21	34	N-terminus	Mmp3 (P03957; MMP3_RAT). MMP3 (P08254; MMP3_HUMAN). Mmp3 (P28862; MMP3_MOUSE)	SARASEAE	MEROPS:M10.005	Endopeptidase (input)	-2025	MEROPS score threshold (-23.35)	70	7935
74	P02656	21	34	N-terminus	Mmp8 (O70138; MMP8_MOUSE). Mmp8 (O88766; MMP8_RAT). MMP8 (P22894; MMP8_HUMAN)	SARASEAE	MEROPS:M10.002	Endopeptidase (input)	-2219	MEROPS score threshold (-22.73)	38	906
74	P02656	21	34	N-terminus	MMP9 (P14780; MMP9_HUMAN). Mmp9 (P41245; MMP9_MOUSE). Mmp9 (P50282; MMP9_RAT)	SARASEAE	MEROPS:M10.004	Endopeptidase (input)	-2002	MEROPS score threshold (-24.54)	63	6368
74	P02656	21	34	N-terminus	PGA3 (P0DJD8; PEPA3_HUMAN)	SARASEAE	MEROPS:A01.001	Endopeptidase (input)	-235	MEROPS score threshold (-24.17)	72	4997
75	Q9H299	77	93	N-terminus	ADAMTS4 (O75173; ATS4_HUMAN). Adamts4 (Q8BNJ2; ATS4_MOUSE)	DYELFVEA	MEROPS:M12.221	Endopeptidase (input)	-2277	MEROPS score threshold (-23.05)	94	8547
75	Q9H299	77	93	N-terminus	CTSD (P07339; CATD_HUMAN). Ctsd (P18242; CATD_MOUSE). Ctsd (P24268; CATD_RAT)	DYELFVEA	MEROPS:A01.009	Endopeptidase (input)	-181	MEROPS score threshold (-22.64)	79	8474
75	Q9H299	77	93	N-terminus	CTSE (P14091; CATE_HUMAN). Ctse (P16228; CATE_RAT). Ctse (P70269; CATE_MOUSE)	DYELFVEA	MEROPS:A01.010	Endopeptidase (input)	-1835	MEROPS score threshold (-22.27)	71	8748
75	Q9H299	77	93	N-terminus	CTSG (P08311; CATG_HUMAN). Ctsg (P17977; CATG_RAT). Ctsg (P28293; CATG_MOUSE)	DYELFVEA	MEROPS:S01.133	Endopeptidase (input)	-2203	MEROPS score threshold (-24.91)	63	7825
75	Q9H299	77	93	N-terminus	MMP7 (P09237; MMP7_HUMAN). Mmp7 (P50280; MMP7_RAT). Mmp7 (Q10738; MMP7_MOUSE)	DYELFVEA	MEROPS:M10.008	Endopeptidase (input)	-2407	MEROPS score threshold (-26.58)	54	5397
75	Q9H299	77	93	N-terminus	PGA3 (P0DJD8; PEPA3_HUMAN)	DYELFVEA	MEROPS:A01.001	Endopeptidase (input)	-2175	MEROPS score threshold (-24.17)	72	4997
76	P01009	398	418	N-terminus	CTSD (P07339; CATD_HUMAN). Ctsd (P18242; CATD_MOUSE). Ctsd (P24268; CATD_RAT)	FVFLMIEQ	MEROPS:A01.009	Endopeptidase (input)	-2041	MEROPS score threshold (-22.64)	79	8474
76	P01009	398	418	N-terminus	Ctsl (P06797; CATL1_MOUSE). Ctsl (P07154; CATL1_RAT). CTSL (P07711; CATL1_HUMAN)	FVFLMIEQ	MEROPS:C01.032	Endopeptidase (input)	-2442	MEROPS score threshold (-25.1)	68	6299
76	P01009	398	418	N-terminus	Ctss (O70370; CATS_MOUSE). CTSS (P25774; CATS_HUMAN). Ctss (Q02765; CATS_RAT)	FVFLMIEQ	MEROPS:C01.034	Endopeptidase (input)	-2434	MEROPS score threshold (-25.53)	60	6146
78	P10909	228	240	N-terminus	Capn1 (O35350; CAN1_MOUSE). CAPN1 (P07384; CAN1_HUMAN). Capn1 (P97571; CAN1_RAT)	RIVRSLMP	MEROPS:C02.001	Endopeptidase (input)	-2178	MEROPS score threshold (-24.18)	84	5833
78	P10909	228	240	N-terminus	Capn2 (O08529; CAN2_MOUSE). CAPN2 (P17655; CAN2_HUMAN). Capn2 (Q07009; CAN2_RAT)	RIVRSLMP	MEROPS:C02.002	Endopeptidase (input)	-2149	MEROPS score threshold (-24.15)	57	5787
78	P10909	228	240	N-terminus	Ctsk (O35186; CATK_RAT). CTSK (P43235; CATK_HUMAN). Ctsk (P55097; CATK_MOUSE)	RIVRSLMP	MEROPS:C01.036	Endopeptidase (input)	-2457	MEROPS score threshold (-25.77)	57	7657
78	P10909	228	240	N-terminus	Ctsl (P06797; CATL1_MOUSE). Ctsl (P07154; CATL1_RAT). CTSL (P07711; CATL1_HUMAN)	RIVRSLMP	MEROPS:C01.032	Endopeptidase (input)	-2386	MEROPS score threshold (-25.1)	68	6299
78	P10909	228	240	N-terminus	Gzma (P11032; GRAA_MOUSE). GZMA (P12544; GRAA_HUMAN)	RIVRSLMP	MEROPS:S01.135	Endopeptidase (input)	-2107	MEROPS score threshold (-21.78)	80	9496
78	P10909	228	240	N-terminus	KLK3 (P07288; KLK3_HUMAN)	RIVRSLMP	MEROPS:S01.162	Endopeptidase (input)	-2209	MEROPS score threshold (-22.71)	35	9789
78	P10909	228	240	N-terminus	KLK4 (Q9Y5K2; KLK4_HUMAN). Klk4 (Q9Z0M1; KLK4_MOUSE)	RIVRSLMP	MEROPS:S01.251	Endopeptidase (input)	-1922	MEROPS score threshold (-22.45)	74	9582
78	P10909	228	240	N-terminus	KLK6 (Q92876; KLK6_HUMAN)	RIVRSLMP	MEROPS:S01.236	Endopeptidase (input)	-212	MEROPS score threshold (-23.61)	80	9576
78	P10909	228	240	N-terminus	Mep1a (P28825; MEP1A_MOUSE). MEP1A (Q16819; MEP1A_HUMAN). Mep1a (Q64230; MEP1A_RAT)	RIVRSLMP	MEROPS:M12.002	Endopeptidase (input)	-2302	MEROPS score threshold (-23.48)	78	6559
78	P10909	228	240	C-terminus	PGA3 (P0DJD8; PEPA3_HUMAN)	PLNFHAMF	MEROPS:A01.001	Endopeptidase (input)	-24	MEROPS score threshold (-24.17)	72	4997
78	P10909	228	240	N-terminus	PLG (P00747; PLMN_HUMAN). Plg (P20918; PLMN_MOUSE). Plg (Q01177; PLMN_RAT)	RIVRSLMP	MEROPS:S01.233	Endopeptidase (input)	-2056	MEROPS score threshold (-22.58)	70	9416
78	P10909	228	240	N-terminus	St14 (P56677; ST14_MOUSE). ST14 (Q9Y5Y6; ST14_HUMAN)	RIVRSLMP	MEROPS:S01.302	Endopeptidase (input)	-1845	MEROPS score threshold (-20.45)	60	9934
78	P10909	228	240	N-terminus	Tmprss11e (Q5S248; TM11E_MOUSE). TMPRSS11E (Q9UL52; TM11E_HUMAN)	RIVRSLMP	MEROPS:S01.021	Endopeptidase (input)	-1817	MEROPS score threshold (-20.04)	40	9951
78	P10909	228	240	N-terminus	TMPRSS6 (Q8IU80; TMPS6_HUMAN). Tmprss6 (Q9DBI0; TMPS6_MOUSE)	RIVRSLMP	MEROPS:S01.308	Endopeptidase (input)	-2063	MEROPS score threshold (-20.95)	57	9881
78	P10909	228	240	N-terminus	TMPRSS7 (Q7RTY8; TMPS7_HUMAN). Tmprss7 (Q8BIK6; TMPS7_MOUSE)	RIVRSLMP	MEROPS:S01.072	Endopeptidase (input)	-2077	MEROPS score threshold (-22.87)	64	9417
84	P02656	85	99	N-terminus	CTSD (P07339; CATD_HUMAN). Ctsd (P18242; CATD_MOUSE). Ctsd (P24268; CATD_RAT)	FSEFWDLD	MEROPS:A01.009	Endopeptidase (input)	-2233	MEROPS score threshold (-22.64)	79	8474
84	P02656	85	99	N-terminus	CTSG (P08311; CATG_HUMAN). Ctsg (P17977; CATG_RAT). Ctsg (P28293; CATG_MOUSE)	FSEFWDLD	MEROPS:S01.133	Endopeptidase (input)	-2455	MEROPS score threshold (-24.91)	63	7825
84	P02656	85	99	N-terminus	Mme (P07861; NEP_RAT). MME (P08473; NEP_HUMAN). Mme (Q61391; NEP_MOUSE)	FSEFWDLD	MEROPS:M13.001	Endopeptidase (input)	-2404	MEROPS score threshold (-24.37)	58	8721
84	P02656	85	99	N-terminus	PGA3 (P0DJD8; PEPA3_HUMAN)	FSEFWDLD	MEROPS:A01.001	Endopeptidase (input)	-2191	MEROPS score threshold (-24.17)	72	4997
85	P02766	130	147	N-terminus	ADAM17 (P78536; ADA17_HUMAN). Adam17 (Q9Z0F8; ADA17_MOUSE). Adam17 (Q9Z1K9; ADA17_RAT)	TIAALLSP	MEROPS:M12.217	Endopeptidase (input)	-1776	99th percentile (-19.15)	30	9949
85	P02766	130	147	N-terminus	Capn1 (O35350; CAN1_MOUSE). CAPN1 (P07384; CAN1_HUMAN). Capn1 (P97571; CAN1_RAT)	TIAALLSP	MEROPS:C02.001	Endopeptidase (input)	-2225	MEROPS score threshold (-24.18)	84	5833
85	P02766	130	147	N-terminus	Capn2 (O08529; CAN2_MOUSE). CAPN2 (P17655; CAN2_HUMAN). Capn2 (Q07009; CAN2_RAT)	TIAALLSP	MEROPS:C02.002	Endopeptidase (input)	-2283	MEROPS score threshold (-24.15)	57	5787
85	P02766	130	147	N-terminus	Ctsb (P00787; CATB_RAT). CTSB (P07858; CATB_HUMAN). Ctsb (P10605; CATB_MOUSE)	TIAALLSP	MEROPS:C01.060	Endopeptidase (input)	-2022	MEROPS score threshold (-23.76)	79	8099
85	P02766	130	147	N-terminus	CTSD (P07339; CATD_HUMAN). Ctsd (P18242; CATD_MOUSE). Ctsd (P24268; CATD_RAT)	TIAALLSP	MEROPS:A01.009	Endopeptidase (input)	-2102	MEROPS score threshold (-22.64)	79	8474
85	P02766	130	147	N-terminus	CTSE (P14091; CATE_HUMAN). Ctse (P16228; CATE_RAT). Ctse (P70269; CATE_MOUSE)	TIAALLSP	MEROPS:A01.010	Endopeptidase (input)	-2123	MEROPS score threshold (-22.27)	71	8748
85	P02766	130	147	N-terminus	Ctsk (O35186; CATK_RAT). CTSK (P43235; CATK_HUMAN). Ctsk (P55097; CATK_MOUSE)	TIAALLSP	MEROPS:C01.036	Endopeptidase (input)	-2378	MEROPS score threshold (-25.77)	57	7657
85	P02766	130	147	N-terminus	Ctsl (P06797; CATL1_MOUSE). Ctsl (P07154; CATL1_RAT). CTSL (P07711; CATL1_HUMAN)	TIAALLSP	MEROPS:C01.032	Endopeptidase (input)	-2299	MEROPS score threshold (-25.1)	68	6299
85	P02766	130	147	N-terminus	Ctss (O70370; CATS_MOUSE). CTSS (P25774; CATS_HUMAN). Ctss (Q02765; CATS_RAT)	TIAALLSP	MEROPS:C01.034	Endopeptidase (input)	-234	MEROPS score threshold (-25.53)	60	6146
85	P02766	130	147	N-terminus	ELANE (P08246; ELNE_HUMAN). Elane (Q3UP87; ELNE_MOUSE)	TIAALLSP	MEROPS:S01.131	Endopeptidase (input)	-1994	MEROPS score threshold (-23.57)	77	7782
85	P02766	130	147	N-terminus	Mep1a (P28825; MEP1A_MOUSE). MEP1A (Q16819; MEP1A_HUMAN). Mep1a (Q64230; MEP1A_RAT)	TIAALLSP	MEROPS:M12.002	Endopeptidase (input)	-2184	MEROPS score threshold (-23.48)	78	6559
85	P02766	130	147	N-terminus	MMP1 (P03956; MMP1_HUMAN)	TIAALLSP	MEROPS:M10.001	Endopeptidase (input)	-1921	99th percentile (-19.87)	31	9845
85	P02766	130	147	N-terminus	Mmp12 (P34960; MMP12_MOUSE). MMP12 (P39900; MMP12_HUMAN). Mmp12 (Q63341; MMP12_RAT)	TIAALLSP	MEROPS:M10.009	Endopeptidase (input)	-2094	MEROPS score threshold (-22.75)	67	8847
85	P02766	130	147	N-terminus	Mmp13 (P23097; MMP13_RAT). Mmp13 (P33435; MMP13_MOUSE). MMP13 (P45452; MMP13_HUMAN)	TIAALLSP	MEROPS:M10.013	Endopeptidase (input)	-204	MEROPS score threshold (-23.33)	70	9366
85	P02766	130	147	N-terminus	MMP14 (P50281; MMP14_HUMAN). Mmp14 (P53690; MMP14_MOUSE). Mmp14 (Q10739; MMP14_RAT)	TIAALLSP	MEROPS:M10.014	Endopeptidase (input)	-1994	MEROPS score threshold (-22.96)	75	8066
85	P02766	130	147	N-terminus	MMP2 (P08253; MMP2_HUMAN). Mmp2 (P33434; MMP2_MOUSE). Mmp2 (P33436; MMP2_RAT)	TIAALLSP	MEROPS:M10.003	Endopeptidase (input)	-1691	MEROPS score threshold (-22.7)	76	8688
85	P02766	130	147	N-terminus	Mmp25 (Q3U435; MMP25_MOUSE). MMP25 (Q9NPA2; MMP25_HUMAN)	TIAALLSP	MEROPS:M10.024	Endopeptidase (input)	-205	MEROPS score threshold (-24.46)	28	8271
85	P02766	130	147	N-terminus	Mmp3 (P03957; MMP3_RAT). MMP3 (P08254; MMP3_HUMAN). Mmp3 (P28862; MMP3_MOUSE)	TIAALLSP	MEROPS:M10.005	Endopeptidase (input)	-1948	MEROPS score threshold (-23.35)	70	7935
85	P02766	130	147	N-terminus	MMP7 (P09237; MMP7_HUMAN). Mmp7 (P50280; MMP7_RAT). Mmp7 (Q10738; MMP7_MOUSE)	TIAALLSP	MEROPS:M10.008	Endopeptidase (input)	-2046	MEROPS score threshold (-26.58)	54	5397
85	P02766	130	147	N-terminus	Mmp8 (O70138; MMP8_MOUSE). Mmp8 (O88766; MMP8_RAT). MMP8 (P22894; MMP8_HUMAN)	TIAALLSP	MEROPS:M10.002	Endopeptidase (input)	-2141	MEROPS score threshold (-22.73)	38	906
85	P02766	130	147	N-terminus	MMP9 (P14780; MMP9_HUMAN). Mmp9 (P41245; MMP9_MOUSE). Mmp9 (P50282; MMP9_RAT)	TIAALLSP	MEROPS:M10.004	Endopeptidase (input)	-1948	MEROPS score threshold (-24.54)	63	6368
85	P02766	130	147	N-terminus	PGA3 (P0DJD8; PEPA3_HUMAN)	TIAALLSP	MEROPS:A01.001	Endopeptidase (input)	-2132	MEROPS score threshold (-24.17)	72	4997
86	P01024	23	41	N-terminus	ADAMTS4 (O75173; ATS4_HUMAN). Adamts4 (Q8BNJ2; ATS4_MOUSE)	LALGSPMY	MEROPS:M12.221	Endopeptidase (input)	-2268	MEROPS score threshold (-23.05)	94	8547
86	P01024	23	41	N-terminus	Capn1 (O35350; CAN1_MOUSE). CAPN1 (P07384; CAN1_HUMAN). Capn1 (P97571; CAN1_RAT)	LALGSPMY	MEROPS:C02.001	Endopeptidase (input)	-2133	MEROPS score threshold (-24.18)	84	5833
86	P01024	23	41	C-terminus	Capn1 (O35350; CAN1_MOUSE). CAPN1 (P07384; CAN1_HUMAN). Capn1 (P97571; CAN1_RAT)	SEETMVLE	MEROPS:C02.001	Endopeptidase (input)	-2378	MEROPS score threshold (-24.18)	84	5833
86	P01024	23	41	N-terminus	Capn2 (O08529; CAN2_MOUSE). CAPN2 (P17655; CAN2_HUMAN). Capn2 (Q07009; CAN2_RAT)	LALGSPMY	MEROPS:C02.002	Endopeptidase (input)	-2177	MEROPS score threshold (-24.15)	57	5787
86	P01024	23	41	C-terminus	Capn2 (O08529; CAN2_MOUSE). CAPN2 (P17655; CAN2_HUMAN). Capn2 (Q07009; CAN2_RAT)	SEETMVLE	MEROPS:C02.002	Endopeptidase (input)	-2351	MEROPS score threshold (-24.15)	57	5787
86	P01024	23	41	C-terminus	CTSD (P07339; CATD_HUMAN). Ctsd (P18242; CATD_MOUSE). Ctsd (P24268; CATD_RAT)	SEETMVLE	MEROPS:A01.009	Endopeptidase (input)	-2143	MEROPS score threshold (-22.64)	79	8474
86	P01024	23	41	C-terminus	CTSE (P14091; CATE_HUMAN). Ctse (P16228; CATE_RAT). Ctse (P70269; CATE_MOUSE)	SEETMVLE	MEROPS:A01.010	Endopeptidase (input)	-2163	MEROPS score threshold (-22.27)	71	8748
86	P01024	23	41	N-terminus	Ctsl (P06797; CATL1_MOUSE). Ctsl (P07154; CATL1_RAT). CTSL (P07711; CATL1_HUMAN)	LALGSPMY	MEROPS:C01.032	Endopeptidase (input)	-2127	MEROPS score threshold (-25.1)	68	6299
86	P01024	23	41	N-terminus	Ctss (O70370; CATS_MOUSE). CTSS (P25774; CATS_HUMAN). Ctss (Q02765; CATS_RAT)	LALGSPMY	MEROPS:C01.034	Endopeptidase (input)	-2275	MEROPS score threshold (-25.53)	60	6146
86	P01024	23	41	C-terminus	ELANE (P08246; ELNE_HUMAN). Elane (Q3UP87; ELNE_MOUSE)	SEETMVLE	MEROPS:S01.131	Endopeptidase (input)	-2176	MEROPS score threshold (-23.57)	77	7782
86	P01024	23	41	N-terminus	Mep1a (P28825; MEP1A_MOUSE). MEP1A (Q16819; MEP1A_HUMAN). Mep1a (Q64230; MEP1A_RAT)	LALGSPMY	MEROPS:M12.002	Endopeptidase (input)	-2266	MEROPS score threshold (-23.48)	78	6559
86	P01024	23	41	N-terminus	MMP14 (P50281; MMP14_HUMAN). Mmp14 (P53690; MMP14_MOUSE). Mmp14 (Q10739; MMP14_RAT)	LALGSPMY	MEROPS:M10.014	Endopeptidase (input)	-2243	MEROPS score threshold (-22.96)	75	8066
86	P01024	23	41	C-terminus	MMP7 (P09237; MMP7_HUMAN). Mmp7 (P50280; MMP7_RAT). Mmp7 (Q10738; MMP7_MOUSE)	SEETMVLE	MEROPS:M10.008	Endopeptidase (input)	-2614	MEROPS score threshold (-26.58)	54	5397
86	P01024	23	41	C-terminus	PGA3 (P0DJD8; PEPA3_HUMAN)	SEETMVLE	MEROPS:A01.001	Endopeptidase (input)	-2225	MEROPS score threshold (-24.17)	72	4997
87	P02768	25	50	C-terminus	Ctsb (P00787; CATB_RAT). CTSB (P07858; CATB_HUMAN). Ctsb (P10605; CATB_MOUSE)	VLIAFAQY	MEROPS:C01.060	Endopeptidase (input)	-2152	MEROPS score threshold (-23.76)	79	8099
87	P02768	25	50	C-terminus	CTSD (P07339; CATD_HUMAN). Ctsd (P18242; CATD_MOUSE). Ctsd (P24268; CATD_RAT)	VLIAFAQY	MEROPS:A01.009	Endopeptidase (input)	-2119	MEROPS score threshold (-22.64)	79	8474
87	P02768	25	50	C-terminus	Ctsl (P06797; CATL1_MOUSE). Ctsl (P07154; CATL1_RAT). CTSL (P07711; CATL1_HUMAN)	VLIAFAQY	MEROPS:C01.032	Endopeptidase (input)	-227	MEROPS score threshold (-25.1)	68	6299
87	P02768	25	50	C-terminus	Ctss (O70370; CATS_MOUSE). CTSS (P25774; CATS_HUMAN). Ctss (Q02765; CATS_RAT)	VLIAFAQY	MEROPS:C01.034	Endopeptidase (input)	-2296	MEROPS score threshold (-25.53)	60	6146
87	P02768	25	50	N-terminus	KLK4 (Q9Y5K2; KLK4_HUMAN). Klk4 (Q9Z0M1; KLK4_MOUSE)	VFRRDAHK	MEROPS:S01.251	Endopeptidase (input)	-2109	MEROPS score threshold (-22.45)	74	9582
87	P02768	25	50	C-terminus	MMP7 (P09237; MMP7_HUMAN). Mmp7 (P50280; MMP7_RAT). Mmp7 (Q10738; MMP7_MOUSE)	VLIAFAQY	MEROPS:M10.008	Endopeptidase (input)	-2515	MEROPS score threshold (-26.58)	54	5397
87	P02768	25	50	C-terminus	MMP9 (P14780; MMP9_HUMAN). Mmp9 (P41245; MMP9_MOUSE). Mmp9 (P50282; MMP9_RAT)	VLIAFAQY	MEROPS:M10.004	Endopeptidase (input)	-244	MEROPS score threshold (-24.54)	63	6368
87	P02768	25	50	N-terminus	Pcsk5 (P41413; PCSK5_RAT). Pcsk5 (Q04592; PCSK5_MOUSE). PCSK5 (Q92824; PCSK5_HUMAN)	VFRRDAHK	MEROPS:S08.076	Endopeptidase (input)	-1906	MEROPS score threshold (-21.35)	36	9955
87	P02768	25	50	C-terminus	PGA3 (P0DJD8; PEPA3_HUMAN)	VLIAFAQY	MEROPS:A01.001	Endopeptidase (input)	-2227	MEROPS score threshold (-24.17)	72	4997
89	P0C0L4	20	57	N-terminus	ADAMTS4 (O75173; ATS4_HUMAN). Adamts4 (Q8BNJ2; ATS4_MOUSE)	LSLQKPRL	MEROPS:M12.221	Endopeptidase (input)	-2268	MEROPS score threshold (-23.05)	94	8547
89	P0C0L4	20	57	N-terminus	Capn1 (O35350; CAN1_MOUSE). CAPN1 (P07384; CAN1_HUMAN). Capn1 (P97571; CAN1_RAT)	LSLQKPRL	MEROPS:C02.001	Endopeptidase (input)	-1974	MEROPS score threshold (-24.18)	84	5833
89	P0C0L4	20	57	C-terminus	Capn1 (O35350; CAN1_MOUSE). CAPN1 (P07384; CAN1_HUMAN). Capn1 (P97571; CAN1_RAT)	GSVFLRNP	MEROPS:C02.001	Endopeptidase (input)	-2121	MEROPS score threshold (-24.18)	84	5833
89	P0C0L4	20	57	N-terminus	Capn2 (O08529; CAN2_MOUSE). CAPN2 (P17655; CAN2_HUMAN). Capn2 (Q07009; CAN2_RAT)	LSLQKPRL	MEROPS:C02.002	Endopeptidase (input)	-1962	MEROPS score threshold (-24.15)	57	5787
89	P0C0L4	20	57	C-terminus	Capn2 (O08529; CAN2_MOUSE). CAPN2 (P17655; CAN2_HUMAN). Capn2 (Q07009; CAN2_RAT)	GSVFLRNP	MEROPS:C02.002	Endopeptidase (input)	-219	MEROPS score threshold (-24.15)	57	5787
89	P0C0L4	20	57	C-terminus	CTSD (P07339; CATD_HUMAN). Ctsd (P18242; CATD_MOUSE). Ctsd (P24268; CATD_RAT)	GSVFLRNP	MEROPS:A01.009	Endopeptidase (input)	-2119	MEROPS score threshold (-22.64)	79	8474
89	P0C0L4	20	57	C-terminus	CTSE (P14091; CATE_HUMAN). Ctse (P16228; CATE_RAT). Ctse (P70269; CATE_MOUSE)	GSVFLRNP	MEROPS:A01.010	Endopeptidase (input)	-2217	MEROPS score threshold (-22.27)	71	8748
89	P0C0L4	20	57	C-terminus	CTSG (P08311; CATG_HUMAN). Ctsg (P17977; CATG_RAT). Ctsg (P28293; CATG_MOUSE)	GSVFLRNP	MEROPS:S01.133	Endopeptidase (input)	-2458	MEROPS score threshold (-24.91)	63	7825
89	P0C0L4	20	57	N-terminus	Ctsk (O35186; CATK_RAT). CTSK (P43235; CATK_HUMAN). Ctsk (P55097; CATK_MOUSE)	LSLQKPRL	MEROPS:C01.036	Endopeptidase (input)	-1999	MEROPS score threshold (-25.77)	57	7657
89	P0C0L4	20	57	C-terminus	Ctsk (O35186; CATK_RAT). CTSK (P43235; CATK_HUMAN). Ctsk (P55097; CATK_MOUSE)	GSVFLRNP	MEROPS:C01.036	Endopeptidase (input)	-2397	MEROPS score threshold (-25.77)	57	7657
89	P0C0L4	20	57	N-terminus	Ctsl (P06797; CATL1_MOUSE). Ctsl (P07154; CATL1_RAT). CTSL (P07711; CATL1_HUMAN)	LSLQKPRL	MEROPS:C01.032	Endopeptidase (input)	-215	MEROPS score threshold (-25.1)	68	6299
89	P0C0L4	20	57	C-terminus	Ctsl (P06797; CATL1_MOUSE). Ctsl (P07154; CATL1_RAT). CTSL (P07711; CATL1_HUMAN)	GSVFLRNP	MEROPS:C01.032	Endopeptidase (input)	-2278	MEROPS score threshold (-25.1)	68	6299
89	P0C0L4	20	57	N-terminus	Ctss (O70370; CATS_MOUSE). CTSS (P25774; CATS_HUMAN). Ctss (Q02765; CATS_RAT)	LSLQKPRL	MEROPS:C01.034	Endopeptidase (input)	-2428	MEROPS score threshold (-25.53)	60	6146
89	P0C0L4	20	57	C-terminus	Ctss (O70370; CATS_MOUSE). CTSS (P25774; CATS_HUMAN). Ctss (Q02765; CATS_RAT)	GSVFLRNP	MEROPS:C01.034	Endopeptidase (input)	-2396	MEROPS score threshold (-25.53)	60	6146
89	P0C0L4	20	57	C-terminus	KLK3 (P07288; KLK3_HUMAN)	GSVFLRNP	MEROPS:S01.162	Endopeptidase (input)	-2251	MEROPS score threshold (-22.71)	35	9789
89	P0C0L4	20	57	N-terminus	MMP14 (P50281; MMP14_HUMAN). Mmp14 (P53690; MMP14_MOUSE). Mmp14 (Q10739; MMP14_RAT)	LSLQKPRL	MEROPS:M10.014	Endopeptidase (input)	-2293	MEROPS score threshold (-22.96)	75	8066
89	P0C0L4	20	57	C-terminus	MMP14 (P50281; MMP14_HUMAN). Mmp14 (P53690; MMP14_MOUSE). Mmp14 (Q10739; MMP14_RAT)	GSVFLRNP	MEROPS:M10.014	Endopeptidase (input)	-2093	MEROPS score threshold (-22.96)	75	8066
89	P0C0L4	20	57	C-terminus	Mmp25 (Q3U435; MMP25_MOUSE). MMP25 (Q9NPA2; MMP25_HUMAN)	GSVFLRNP	MEROPS:M10.024	Endopeptidase (input)	-1973	MEROPS score threshold (-24.46)	28	8271
89	P0C0L4	20	57	C-terminus	Mmp3 (P03957; MMP3_RAT). MMP3 (P08254; MMP3_HUMAN). Mmp3 (P28862; MMP3_MOUSE)	GSVFLRNP	MEROPS:M10.005	Endopeptidase (input)	-2202	MEROPS score threshold (-23.35)	70	7935
89	P0C0L4	20	57	C-terminus	MMP7 (P09237; MMP7_HUMAN). Mmp7 (P50280; MMP7_RAT). Mmp7 (Q10738; MMP7_MOUSE)	GSVFLRNP	MEROPS:M10.008	Endopeptidase (input)	-2115	MEROPS score threshold (-26.58)	54	5397
89	P0C0L4	20	57	C-terminus	Mmp8 (O70138; MMP8_MOUSE). Mmp8 (O88766; MMP8_RAT). MMP8 (P22894; MMP8_HUMAN)	GSVFLRNP	MEROPS:M10.002	Endopeptidase (input)	-194	MEROPS score threshold (-22.73)	38	906
89	P0C0L4	20	57	N-terminus	MMP9 (P14780; MMP9_HUMAN). Mmp9 (P41245; MMP9_MOUSE). Mmp9 (P50282; MMP9_RAT)	LSLQKPRL	MEROPS:M10.004	Endopeptidase (input)	-2452	MEROPS score threshold (-24.54)	63	6368
89	P0C0L4	20	57	C-terminus	MMP9 (P14780; MMP9_HUMAN). Mmp9 (P41245; MMP9_MOUSE). Mmp9 (P50282; MMP9_RAT)	GSVFLRNP	MEROPS:M10.004	Endopeptidase (input)	-2048	MEROPS score threshold (-24.54)	63	6368
89	P0C0L4	20	57	C-terminus	PGA3 (P0DJD8; PEPA3_HUMAN)	GSVFLRNP	MEROPS:A01.001	Endopeptidase (input)	-2052	MEROPS score threshold (-24.17)	72	4997
92	P00738	389	406	N-terminus	ELANE (P08246; ELNE_HUMAN). Elane (Q3UP87; ELNE_MOUSE)	EYGVYVKV	MEROPS:S01.131	Endopeptidase (input)	-2255	MEROPS score threshold (-23.57)	77	7782
92	P00738	389	406	N-terminus	MMP7 (P09237; MMP7_HUMAN). Mmp7 (P50280; MMP7_RAT). Mmp7 (Q10738; MMP7_MOUSE)	EYGVYVKV	MEROPS:M10.008	Endopeptidase (input)	-2565	MEROPS score threshold (-26.58)	54	5397
92	P00738	389	406	N-terminus	PGA3 (P0DJD8; PEPA3_HUMAN)	EYGVYVKV	MEROPS:A01.001	Endopeptidase (input)	-2384	MEROPS score threshold (-24.17)	72	4997
94	A0A0A0MRZ8	21	31	C-terminus	Capn1 (O35350; CAN1_MOUSE). CAPN1 (P07384; CAN1_HUMAN). Capn1 (P97571; CAN1_RAT)	PATLSLSP	MEROPS:C02.001	Endopeptidase (input)	-2029	MEROPS score threshold (-24.18)	84	5833
94	A0A0A0MRZ8	21	31	N-terminus	Capn2 (O08529; CAN2_MOUSE). CAPN2 (P17655; CAN2_HUMAN). Capn2 (Q07009; CAN2_RAT)	DTTGEIVL	MEROPS:C02.002	Endopeptidase (input)	-2372	MEROPS score threshold (-24.15)	57	5787
94	A0A0A0MRZ8	21	31	C-terminus	Capn2 (O08529; CAN2_MOUSE). CAPN2 (P17655; CAN2_HUMAN). Capn2 (Q07009; CAN2_RAT)	PATLSLSP	MEROPS:C02.002	Endopeptidase (input)	-1931	MEROPS score threshold (-24.15)	57	5787
94	A0A0A0MRZ8	21	31	C-terminus	Ctsb (P00787; CATB_RAT). CTSB (P07858; CATB_HUMAN). Ctsb (P10605; CATB_MOUSE)	PATLSLSP	MEROPS:C01.060	Endopeptidase (input)	-2162	MEROPS score threshold (-23.76)	79	8099
94	A0A0A0MRZ8	21	31	N-terminus	CTSD (P07339; CATD_HUMAN). Ctsd (P18242; CATD_MOUSE). Ctsd (P24268; CATD_RAT)	DTTGEIVL	MEROPS:A01.009	Endopeptidase (input)	-2233	MEROPS score threshold (-22.64)	79	8474
94	A0A0A0MRZ8	21	31	C-terminus	CTSD (P07339; CATD_HUMAN). Ctsd (P18242; CATD_MOUSE). Ctsd (P24268; CATD_RAT)	PATLSLSP	MEROPS:A01.009	Endopeptidase (input)	-2054	MEROPS score threshold (-22.64)	79	8474
94	A0A0A0MRZ8	21	31	C-terminus	CTSE (P14091; CATE_HUMAN). Ctse (P16228; CATE_RAT). Ctse (P70269; CATE_MOUSE)	PATLSLSP	MEROPS:A01.010	Endopeptidase (input)	-2089	MEROPS score threshold (-22.27)	71	8748
94	A0A0A0MRZ8	21	31	C-terminus	CTSG (P08311; CATG_HUMAN). Ctsg (P17977; CATG_RAT). Ctsg (P28293; CATG_MOUSE)	PATLSLSP	MEROPS:S01.133	Endopeptidase (input)	-1933	MEROPS score threshold (-24.91)	63	7825
94	A0A0A0MRZ8	21	31	N-terminus	Ctsk (O35186; CATK_RAT). CTSK (P43235; CATK_HUMAN). Ctsk (P55097; CATK_MOUSE)	DTTGEIVL	MEROPS:C01.036	Endopeptidase (input)	-2277	MEROPS score threshold (-25.77)	57	7657
94	A0A0A0MRZ8	21	31	N-terminus	Ctsl (P06797; CATL1_MOUSE). Ctsl (P07154; CATL1_RAT). CTSL (P07711; CATL1_HUMAN)	DTTGEIVL	MEROPS:C01.032	Endopeptidase (input)	-2436	MEROPS score threshold (-25.1)	68	6299
94	A0A0A0MRZ8	21	31	C-terminus	Ctsl (P06797; CATL1_MOUSE). Ctsl (P07154; CATL1_RAT). CTSL (P07711; CATL1_HUMAN)	PATLSLSP	MEROPS:C01.032	Endopeptidase (input)	-2251	MEROPS score threshold (-25.1)	68	6299
94	A0A0A0MRZ8	21	31	N-terminus	Ctss (O70370; CATS_MOUSE). CTSS (P25774; CATS_HUMAN). Ctss (Q02765; CATS_RAT)	DTTGEIVL	MEROPS:C01.034	Endopeptidase (input)	-2388	MEROPS score threshold (-25.53)	60	6146
94	A0A0A0MRZ8	21	31	C-terminus	Ctss (O70370; CATS_MOUSE). CTSS (P25774; CATS_HUMAN). Ctss (Q02765; CATS_RAT)	PATLSLSP	MEROPS:C01.034	Endopeptidase (input)	-2183	MEROPS score threshold (-25.53)	60	6146
94	A0A0A0MRZ8	21	31	C-terminus	ELANE (P08246; ELNE_HUMAN). Elane (Q3UP87; ELNE_MOUSE)	PATLSLSP	MEROPS:S01.131	Endopeptidase (input)	-1928	MEROPS score threshold (-23.57)	77	7782
94	A0A0A0MRZ8	21	31	C-terminus	Gzma (P11032; GRAA_MOUSE). GZMA (P12544; GRAA_HUMAN)	PATLSLSP	MEROPS:S01.135	Endopeptidase (input)	-2026	MEROPS score threshold (-21.78)	80	9496
94	A0A0A0MRZ8	21	31	C-terminus	GZMM (P51124; GRAM_HUMAN). Gzmm (Q03238; GRAM_RAT)	PATLSLSP	MEROPS:S01.139	Endopeptidase (input)	-1794	MEROPS score threshold (-21.93)	74	9247
94	A0A0A0MRZ8	21	31	C-terminus	KLK4 (Q9Y5K2; KLK4_HUMAN). Klk4 (Q9Z0M1; KLK4_MOUSE)	PATLSLSP	MEROPS:S01.251	Endopeptidase (input)	-2072	MEROPS score threshold (-22.45)	74	9582
94	A0A0A0MRZ8	21	31	C-terminus	KLK6 (Q92876; KLK6_HUMAN)	PATLSLSP	MEROPS:S01.236	Endopeptidase (input)	-2205	MEROPS score threshold (-23.61)	80	9576
94	A0A0A0MRZ8	21	31	C-terminus	Mcpt3 (P21843; MCPT3_MOUSE). CMA1 (P23946; CMA1_HUMAN)	PATLSLSP	MEROPS:S01.140	Endopeptidase (input)	-19	MEROPS score threshold (-23.04)	93	9534
94	A0A0A0MRZ8	21	31	N-terminus	Mep1a (P28825; MEP1A_MOUSE). MEP1A (Q16819; MEP1A_HUMAN). Mep1a (Q64230; MEP1A_RAT)	DTTGEIVL	MEROPS:M12.002	Endopeptidase (input)	-2158	MEROPS score threshold (-23.48)	78	6559
94	A0A0A0MRZ8	21	31	C-terminus	Mep1a (P28825; MEP1A_MOUSE). MEP1A (Q16819; MEP1A_HUMAN). Mep1a (Q64230; MEP1A_RAT)	PATLSLSP	MEROPS:M12.002	Endopeptidase (input)	-2318	MEROPS score threshold (-23.48)	78	6559
94	A0A0A0MRZ8	21	31	C-terminus	Mmp3 (P03957; MMP3_RAT). MMP3 (P08254; MMP3_HUMAN). Mmp3 (P28862; MMP3_MOUSE)	PATLSLSP	MEROPS:M10.005	Endopeptidase (input)	-2292	MEROPS score threshold (-23.35)	70	7935
94	A0A0A0MRZ8	21	31	N-terminus	MMP9 (P14780; MMP9_HUMAN). Mmp9 (P41245; MMP9_MOUSE). Mmp9 (P50282; MMP9_RAT)	DTTGEIVL	MEROPS:M10.004	Endopeptidase (input)	-2438	MEROPS score threshold (-24.54)	63	6368
94	A0A0A0MRZ8	21	31	C-terminus	MMP9 (P14780; MMP9_HUMAN). Mmp9 (P41245; MMP9_MOUSE). Mmp9 (P50282; MMP9_RAT)	PATLSLSP	MEROPS:M10.004	Endopeptidase (input)	-2202	MEROPS score threshold (-24.54)	63	6368
94	A0A0A0MRZ8	21	31	N-terminus	PGA3 (P0DJD8; PEPA3_HUMAN)	DTTGEIVL	MEROPS:A01.001	Endopeptidase (input)	-2259	MEROPS score threshold (-24.17)	72	4997
94	A0A0A0MRZ8	21	31	C-terminus	PGA3 (P0DJD8; PEPA3_HUMAN)	PATLSLSP	MEROPS:A01.001	Endopeptidase (input)	-2048	MEROPS score threshold (-24.17)	72	4997
94	A0A0A0MRZ8	21	31	C-terminus	TMPRSS7 (Q7RTY8; TMPS7_HUMAN). Tmprss7 (Q8BIK6; TMPS7_MOUSE)	PATLSLSP	MEROPS:S01.072	Endopeptidase (input)	-2217	MEROPS score threshold (-22.87)	64	9417
98	P01009	397	418	N-terminus	CTSD (P07339; CATD_HUMAN). Ctsd (P18242; CATD_MOUSE). Ctsd (P24268; CATD_RAT)	PFVFLMIE	MEROPS:A01.009	Endopeptidase (input)	-2151	MEROPS score threshold (-22.64)	79	8474
98	P01009	397	418	N-terminus	CTSE (P14091; CATE_HUMAN). Ctse (P16228; CATE_RAT). Ctse (P70269; CATE_MOUSE)	PFVFLMIE	MEROPS:A01.010	Endopeptidase (input)	-2059	MEROPS score threshold (-22.27)	71	8748
98	P01009	397	418	N-terminus	CTSG (P08311; CATG_HUMAN). Ctsg (P17977; CATG_RAT). Ctsg (P28293; CATG_MOUSE)	PFVFLMIE	MEROPS:S01.133	Endopeptidase (input)	-2337	MEROPS score threshold (-24.91)	63	7825
98	P01009	397	418	N-terminus	Ctss (O70370; CATS_MOUSE). CTSS (P25774; CATS_HUMAN). Ctss (Q02765; CATS_RAT)	PFVFLMIE	MEROPS:C01.034	Endopeptidase (input)	-2541	MEROPS score threshold (-25.53)	60	6146
98	P01009	397	418	N-terminus	Mep1a (P28825; MEP1A_MOUSE). MEP1A (Q16819; MEP1A_HUMAN). Mep1a (Q64230; MEP1A_RAT)	PFVFLMIE	MEROPS:M12.002	Endopeptidase (input)	-2309	MEROPS score threshold (-23.48)	78	6559
98	P01009	397	418	N-terminus	Mme (P07861; NEP_RAT). MME (P08473; NEP_HUMAN). Mme (Q61391; NEP_MOUSE)	PFVFLMIE	MEROPS:M13.001	Endopeptidase (input)	-2335	MEROPS score threshold (-24.37)	58	8721
98	P01009	397	418	N-terminus	MMP7 (P09237; MMP7_HUMAN). Mmp7 (P50280; MMP7_RAT). Mmp7 (Q10738; MMP7_MOUSE)	PFVFLMIE	MEROPS:M10.008	Endopeptidase (input)	-2464	MEROPS score threshold (-26.58)	54	5397
98	P01009	397	418	N-terminus	PGA3 (P0DJD8; PEPA3_HUMAN)	PFVFLMIE	MEROPS:A01.001	Endopeptidase (input)	-2229	MEROPS score threshold (-24.17)	72	4997
99	P01024	23	40	N-terminus	ADAMTS4 (O75173; ATS4_HUMAN). Adamts4 (Q8BNJ2; ATS4_MOUSE)	LALGSPMY	MEROPS:M12.221	Endopeptidase (input)	-2268	MEROPS score threshold (-23.05)	94	8547
99	P01024	23	40	N-terminus	Capn1 (O35350; CAN1_MOUSE). CAPN1 (P07384; CAN1_HUMAN). Capn1 (P97571; CAN1_RAT)	LALGSPMY	MEROPS:C02.001	Endopeptidase (input)	-2133	MEROPS score threshold (-24.18)	84	5833
99	P01024	23	40	N-terminus	Capn2 (O08529; CAN2_MOUSE). CAPN2 (P17655; CAN2_HUMAN). Capn2 (Q07009; CAN2_RAT)	LALGSPMY	MEROPS:C02.002	Endopeptidase (input)	-2177	MEROPS score threshold (-24.15)	57	5787
99	P01024	23	40	N-terminus	Ctsl (P06797; CATL1_MOUSE). Ctsl (P07154; CATL1_RAT). CTSL (P07711; CATL1_HUMAN)	LALGSPMY	MEROPS:C01.032	Endopeptidase (input)	-2127	MEROPS score threshold (-25.1)	68	6299
99	P01024	23	40	N-terminus	Ctss (O70370; CATS_MOUSE). CTSS (P25774; CATS_HUMAN). Ctss (Q02765; CATS_RAT)	LALGSPMY	MEROPS:C01.034	Endopeptidase (input)	-2275	MEROPS score threshold (-25.53)	60	6146
99	P01024	23	40	C-terminus	GZMB (P10144; GRAB_HUMAN)	ESEETMVL	MEROPS:S01.010	Endopeptidase (input)	-2067	MEROPS score threshold (-21.02)	78	9716
99	P01024	23	40	N-terminus	Mep1a (P28825; MEP1A_MOUSE). MEP1A (Q16819; MEP1A_HUMAN). Mep1a (Q64230; MEP1A_RAT)	LALGSPMY	MEROPS:M12.002	Endopeptidase (input)	-2266	MEROPS score threshold (-23.48)	78	6559
99	P01024	23	40	C-terminus	Mep1a (P28825; MEP1A_MOUSE). MEP1A (Q16819; MEP1A_HUMAN). Mep1a (Q64230; MEP1A_RAT)	ESEETMVL	MEROPS:M12.002	Endopeptidase (input)	-22	MEROPS score threshold (-23.48)	78	6559
99	P01024	23	40	N-terminus	MMP14 (P50281; MMP14_HUMAN). Mmp14 (P53690; MMP14_MOUSE). Mmp14 (Q10739; MMP14_RAT)	LALGSPMY	MEROPS:M10.014	Endopeptidase (input)	-2243	MEROPS score threshold (-22.96)	75	8066
99	P01024	23	40	C-terminus	MMP7 (P09237; MMP7_HUMAN). Mmp7 (P50280; MMP7_RAT). Mmp7 (Q10738; MMP7_MOUSE)	ESEETMVL	MEROPS:M10.008	Endopeptidase (input)	-2497	MEROPS score threshold (-26.58)	54	5397
99	P01024	23	40	C-terminus	PGA3 (P0DJD8; PEPA3_HUMAN)	ESEETMVL	MEROPS:A01.001	Endopeptidase (input)	-2312	MEROPS score threshold (-24.17)	72	4997
100	P01024	23	34	N-terminus	ADAMTS4 (O75173; ATS4_HUMAN). Adamts4 (Q8BNJ2; ATS4_MOUSE)	LALGSPMY	MEROPS:M12.221	Endopeptidase (input)	-2268	MEROPS score threshold (-23.05)	94	8547
100	P01024	23	34	C-terminus	ADAMTS4 (O75173; ATS4_HUMAN). Adamts4 (Q8BNJ2; ATS4_MOUSE)	PNILRLES	MEROPS:M12.221	Endopeptidase (input)	-2089	MEROPS score threshold (-23.05)	94	8547
100	P01024	23	34	N-terminus	Capn1 (O35350; CAN1_MOUSE). CAPN1 (P07384; CAN1_HUMAN). Capn1 (P97571; CAN1_RAT)	LALGSPMY	MEROPS:C02.001	Endopeptidase (input)	-2133	MEROPS score threshold (-24.18)	84	5833
100	P01024	23	34	N-terminus	Capn2 (O08529; CAN2_MOUSE). CAPN2 (P17655; CAN2_HUMAN). Capn2 (Q07009; CAN2_RAT)	LALGSPMY	MEROPS:C02.002	Endopeptidase (input)	-2177	MEROPS score threshold (-24.15)	57	5787
100	P01024	23	34	C-terminus	Capn2 (O08529; CAN2_MOUSE). CAPN2 (P17655; CAN2_HUMAN). Capn2 (Q07009; CAN2_RAT)	PNILRLES	MEROPS:C02.002	Endopeptidase (input)	-2198	MEROPS score threshold (-24.15)	57	5787
100	P01024	23	34	C-terminus	CTSG (P08311; CATG_HUMAN). Ctsg (P17977; CATG_RAT). Ctsg (P28293; CATG_MOUSE)	PNILRLES	MEROPS:S01.133	Endopeptidase (input)	-2313	MEROPS score threshold (-24.91)	63	7825
100	P01024	23	34	N-terminus	Ctsl (P06797; CATL1_MOUSE). Ctsl (P07154; CATL1_RAT). CTSL (P07711; CATL1_HUMAN)	LALGSPMY	MEROPS:C01.032	Endopeptidase (input)	-2127	MEROPS score threshold (-25.1)	68	6299
100	P01024	23	34	C-terminus	Ctsl (P06797; CATL1_MOUSE). Ctsl (P07154; CATL1_RAT). CTSL (P07711; CATL1_HUMAN)	PNILRLES	MEROPS:C01.032	Endopeptidase (input)	-2313	MEROPS score threshold (-25.1)	68	6299
100	P01024	23	34	N-terminus	Ctss (O70370; CATS_MOUSE). CTSS (P25774; CATS_HUMAN). Ctss (Q02765; CATS_RAT)	LALGSPMY	MEROPS:C01.034	Endopeptidase (input)	-2275	MEROPS score threshold (-25.53)	60	6146
100	P01024	23	34	C-terminus	Ctss (O70370; CATS_MOUSE). CTSS (P25774; CATS_HUMAN). Ctss (Q02765; CATS_RAT)	PNILRLES	MEROPS:C01.034	Endopeptidase (input)	-2475	MEROPS score threshold (-25.53)	60	6146
100	P01024	23	34	C-terminus	ELANE (P08246; ELNE_HUMAN). Elane (Q3UP87; ELNE_MOUSE)	PNILRLES	MEROPS:S01.131	Endopeptidase (input)	-2259	MEROPS score threshold (-23.57)	77	7782
100	P01024	23	34	C-terminus	GZMM (P51124; GRAM_HUMAN). Gzmm (Q03238; GRAM_RAT)	PNILRLES	MEROPS:S01.139	Endopeptidase (input)	-2179	MEROPS score threshold (-21.93)	74	9247
100	P01024	23	34	N-terminus	Mep1a (P28825; MEP1A_MOUSE). MEP1A (Q16819; MEP1A_HUMAN). Mep1a (Q64230; MEP1A_RAT)	LALGSPMY	MEROPS:M12.002	Endopeptidase (input)	-2266	MEROPS score threshold (-23.48)	78	6559
100	P01024	23	34	N-terminus	MMP14 (P50281; MMP14_HUMAN). Mmp14 (P53690; MMP14_MOUSE). Mmp14 (Q10739; MMP14_RAT)	LALGSPMY	MEROPS:M10.014	Endopeptidase (input)	-2243	MEROPS score threshold (-22.96)	75	8066
100	P01024	23	34	C-terminus	PGA3 (P0DJD8; PEPA3_HUMAN)	PNILRLES	MEROPS:A01.001	Endopeptidase (input)	-2222	MEROPS score threshold (-24.17)	72	4997
101	P02766	129	147	N-terminus	Capn1 (O35350; CAN1_MOUSE). CAPN1 (P07384; CAN1_HUMAN). Capn1 (P97571; CAN1_RAT)	YTIAALLS	MEROPS:C02.001	Endopeptidase (input)	-2392	MEROPS score threshold (-24.18)	84	5833
101	P02766	129	147	N-terminus	Capn2 (O08529; CAN2_MOUSE). CAPN2 (P17655; CAN2_HUMAN). Capn2 (Q07009; CAN2_RAT)	YTIAALLS	MEROPS:C02.002	Endopeptidase (input)	-2251	MEROPS score threshold (-24.15)	57	5787
101	P02766	129	147	N-terminus	Ctsb (P00787; CATB_RAT). CTSB (P07858; CATB_HUMAN). Ctsb (P10605; CATB_MOUSE)	YTIAALLS	MEROPS:C01.060	Endopeptidase (input)	-2334	MEROPS score threshold (-23.76)	79	8099
101	P02766	129	147	N-terminus	CTSD (P07339; CATD_HUMAN). Ctsd (P18242; CATD_MOUSE). Ctsd (P24268; CATD_RAT)	YTIAALLS	MEROPS:A01.009	Endopeptidase (input)	-2097	MEROPS score threshold (-22.64)	79	8474
101	P02766	129	147	N-terminus	CTSE (P14091; CATE_HUMAN). Ctse (P16228; CATE_RAT). Ctse (P70269; CATE_MOUSE)	YTIAALLS	MEROPS:A01.010	Endopeptidase (input)	-2168	MEROPS score threshold (-22.27)	71	8748
101	P02766	129	147	N-terminus	Ctsk (O35186; CATK_RAT). CTSK (P43235; CATK_HUMAN). Ctsk (P55097; CATK_MOUSE)	YTIAALLS	MEROPS:C01.036	Endopeptidase (input)	-2396	MEROPS score threshold (-25.77)	57	7657
101	P02766	129	147	N-terminus	Ctsl (P06797; CATL1_MOUSE). Ctsl (P07154; CATL1_RAT). CTSL (P07711; CATL1_HUMAN)	YTIAALLS	MEROPS:C01.032	Endopeptidase (input)	-2106	MEROPS score threshold (-25.1)	68	6299
101	P02766	129	147	N-terminus	Ctss (O70370; CATS_MOUSE). CTSS (P25774; CATS_HUMAN). Ctss (Q02765; CATS_RAT)	YTIAALLS	MEROPS:C01.034	Endopeptidase (input)	-227	MEROPS score threshold (-25.53)	60	6146
101	P02766	129	147	N-terminus	ELANE (P08246; ELNE_HUMAN). Elane (Q3UP87; ELNE_MOUSE)	YTIAALLS	MEROPS:S01.131	Endopeptidase (input)	-2054	MEROPS score threshold (-23.57)	77	7782
101	P02766	129	147	N-terminus	Mep1a (P28825; MEP1A_MOUSE). MEP1A (Q16819; MEP1A_HUMAN). Mep1a (Q64230; MEP1A_RAT)	YTIAALLS	MEROPS:M12.002	Endopeptidase (input)	-2264	MEROPS score threshold (-23.48)	78	6559
101	P02766	129	147	N-terminus	PGA3 (P0DJD8; PEPA3_HUMAN)	YTIAALLS	MEROPS:A01.001	Endopeptidase (input)	-2019	MEROPS score threshold (-24.17)	72	4997
102	P0C0L4	1429	1443	C-terminus	ADAMTS4 (O75173; ATS4_HUMAN). Adamts4 (Q8BNJ2; ATS4_MOUSE)	PLQLFEGR	MEROPS:M12.221	Endopeptidase (input)	-1856	MEROPS score threshold (-23.05)	94	8547
102	P0C0L4	1429	1443	N-terminus	Capn1 (O35350; CAN1_MOUSE). CAPN1 (P07384; CAN1_HUMAN). Capn1 (P97571; CAN1_RAT)	LPAKDDPD	MEROPS:C02.001	Endopeptidase (input)	-2399	MEROPS score threshold (-24.18)	84	5833
102	P0C0L4	1429	1443	C-terminus	Capn1 (O35350; CAN1_MOUSE). CAPN1 (P07384; CAN1_HUMAN). Capn1 (P97571; CAN1_RAT)	PLQLFEGR	MEROPS:C02.001	Endopeptidase (input)	-2359	MEROPS score threshold (-24.18)	84	5833
102	P0C0L4	1429	1443	N-terminus	Capn2 (O08529; CAN2_MOUSE). CAPN2 (P17655; CAN2_HUMAN). Capn2 (Q07009; CAN2_RAT)	LPAKDDPD	MEROPS:C02.002	Endopeptidase (input)	-234	MEROPS score threshold (-24.15)	57	5787
102	P0C0L4	1429	1443	C-terminus	Capn2 (O08529; CAN2_MOUSE). CAPN2 (P17655; CAN2_HUMAN). Capn2 (Q07009; CAN2_RAT)	PLQLFEGR	MEROPS:C02.002	Endopeptidase (input)	-2314	MEROPS score threshold (-24.15)	57	5787
102	P0C0L4	1429	1443	C-terminus	Ctsb (P00787; CATB_RAT). CTSB (P07858; CATB_HUMAN). Ctsb (P10605; CATB_MOUSE)	PLQLFEGR	MEROPS:C01.060	Endopeptidase (input)	-2317	MEROPS score threshold (-23.76)	79	8099
102	P0C0L4	1429	1443	C-terminus	CTSG (P08311; CATG_HUMAN). Ctsg (P17977; CATG_RAT). Ctsg (P28293; CATG_MOUSE)	PLQLFEGR	MEROPS:S01.133	Endopeptidase (input)	-2376	MEROPS score threshold (-24.91)	63	7825
102	P0C0L4	1429	1443	N-terminus	Ctsk (O35186; CATK_RAT). CTSK (P43235; CATK_HUMAN). Ctsk (P55097; CATK_MOUSE)	LPAKDDPD	MEROPS:C01.036	Endopeptidase (input)	-2253	MEROPS score threshold (-25.77)	57	7657
102	P0C0L4	1429	1443	N-terminus	Ctsl (P06797; CATL1_MOUSE). Ctsl (P07154; CATL1_RAT). CTSL (P07711; CATL1_HUMAN)	LPAKDDPD	MEROPS:C01.032	Endopeptidase (input)	-2391	MEROPS score threshold (-25.1)	68	6299
102	P0C0L4	1429	1443	N-terminus	Ctss (O70370; CATS_MOUSE). CTSS (P25774; CATS_HUMAN). Ctss (Q02765; CATS_RAT)	LPAKDDPD	MEROPS:C01.034	Endopeptidase (input)	-2443	MEROPS score threshold (-25.53)	60	6146
102	P0C0L4	1429	1443	C-terminus	HTRA2 (O43464; HTRA2_HUMAN). Htra2 (Q9JIY5; HTRA2_MOUSE)	PLQLFEGR	MEROPS:S01.278	Endopeptidase (input)	-2096	MEROPS score threshold (-22.4)	64	9469
102	P0C0L4	1429	1443	N-terminus	KLK6 (Q92876; KLK6_HUMAN)	LPAKDDPD	MEROPS:S01.236	Endopeptidase (input)	-2338	MEROPS score threshold (-23.61)	80	9576
102	P0C0L4	1429	1443	C-terminus	Mcpt3 (P21843; MCPT3_MOUSE). CMA1 (P23946; CMA1_HUMAN)	PLQLFEGR	MEROPS:S01.140	Endopeptidase (input)	-2126	MEROPS score threshold (-23.04)	93	9534
102	P0C0L4	1429	1443	N-terminus	Mep1a (P28825; MEP1A_MOUSE). MEP1A (Q16819; MEP1A_HUMAN). Mep1a (Q64230; MEP1A_RAT)	LPAKDDPD	MEROPS:M12.002	Endopeptidase (input)	-2035	MEROPS score threshold (-23.48)	78	6559
102	P0C0L4	1429	1443	C-terminus	Mep1a (P28825; MEP1A_MOUSE). MEP1A (Q16819; MEP1A_HUMAN). Mep1a (Q64230; MEP1A_RAT)	PLQLFEGR	MEROPS:M12.002	Endopeptidase (input)	-227	MEROPS score threshold (-23.48)	78	6559
102	P0C0L4	1429	1443	C-terminus	Mme (P07861; NEP_RAT). MME (P08473; NEP_HUMAN). Mme (Q61391; NEP_MOUSE)	PLQLFEGR	MEROPS:M13.001	Endopeptidase (input)	-2243	MEROPS score threshold (-24.37)	58	8721
102	P0C0L4	1429	1443	N-terminus	MMP14 (P50281; MMP14_HUMAN). Mmp14 (P53690; MMP14_MOUSE). Mmp14 (Q10739; MMP14_RAT)	LPAKDDPD	MEROPS:M10.014	Endopeptidase (input)	-2248	MEROPS score threshold (-22.96)	75	8066
102	P0C0L4	1429	1443	C-terminus	MMP14 (P50281; MMP14_HUMAN). Mmp14 (P53690; MMP14_MOUSE). Mmp14 (Q10739; MMP14_RAT)	PLQLFEGR	MEROPS:M10.014	Endopeptidase (input)	-2237	MEROPS score threshold (-22.96)	75	8066
102	P0C0L4	1429	1443	C-terminus	Mmp3 (P03957; MMP3_RAT). MMP3 (P08254; MMP3_HUMAN). Mmp3 (P28862; MMP3_MOUSE)	PLQLFEGR	MEROPS:M10.005	Endopeptidase (input)	-2216	MEROPS score threshold (-23.35)	70	7935
102	P0C0L4	1429	1443	N-terminus	MMP7 (P09237; MMP7_HUMAN). Mmp7 (P50280; MMP7_RAT). Mmp7 (Q10738; MMP7_MOUSE)	LPAKDDPD	MEROPS:M10.008	Endopeptidase (input)	-2489	MEROPS score threshold (-26.58)	54	5397
102	P0C0L4	1429	1443	C-terminus	MMP7 (P09237; MMP7_HUMAN). Mmp7 (P50280; MMP7_RAT). Mmp7 (Q10738; MMP7_MOUSE)	PLQLFEGR	MEROPS:M10.008	Endopeptidase (input)	-208	MEROPS score threshold (-26.58)	54	5397
102	P0C0L4	1429	1443	C-terminus	Mmp8 (O70138; MMP8_MOUSE). Mmp8 (O88766; MMP8_RAT). MMP8 (P22894; MMP8_HUMAN)	PLQLFEGR	MEROPS:M10.002	Endopeptidase (input)	-2154	MEROPS score threshold (-22.73)	38	906
102	P0C0L4	1429	1443	N-terminus	MMP9 (P14780; MMP9_HUMAN). Mmp9 (P41245; MMP9_MOUSE). Mmp9 (P50282; MMP9_RAT)	LPAKDDPD	MEROPS:M10.004	Endopeptidase (input)	-2302	MEROPS score threshold (-24.54)	63	6368
102	P0C0L4	1429	1443	C-terminus	MMP9 (P14780; MMP9_HUMAN). Mmp9 (P41245; MMP9_MOUSE). Mmp9 (P50282; MMP9_RAT)	PLQLFEGR	MEROPS:M10.004	Endopeptidase (input)	-2306	MEROPS score threshold (-24.54)	63	6368
102	P0C0L4	1429	1443	C-terminus	PGA3 (P0DJD8; PEPA3_HUMAN)	PLQLFEGR	MEROPS:A01.001	Endopeptidase (input)	-2171	MEROPS score threshold (-24.17)	72	4997
102	P0C0L4	1429	1443	N-terminus	Try3 (P08426; TRY3_RAT)	LPAKDDPD	MEROPS:S01.151	Endopeptidase (input)	-196	MEROPS score threshold (-21.71)	78	9267
105	P02768	25	48	C-terminus	Capn1 (O35350; CAN1_MOUSE). CAPN1 (P07384; CAN1_HUMAN). Capn1 (P97571; CAN1_RAT)	ALVLIAFA	MEROPS:C02.001	Endopeptidase (input)	-2368	MEROPS score threshold (-24.18)	84	5833
105	P02768	25	48	C-terminus	Capn2 (O08529; CAN2_MOUSE). CAPN2 (P17655; CAN2_HUMAN). Capn2 (Q07009; CAN2_RAT)	ALVLIAFA	MEROPS:C02.002	Endopeptidase (input)	-2287	MEROPS score threshold (-24.15)	57	5787
105	P02768	25	48	C-terminus	Ctsb (P00787; CATB_RAT). CTSB (P07858; CATB_HUMAN). Ctsb (P10605; CATB_MOUSE)	ALVLIAFA	MEROPS:C01.060	Endopeptidase (input)	-1995	MEROPS score threshold (-23.76)	79	8099
105	P02768	25	48	C-terminus	CTSD (P07339; CATD_HUMAN). Ctsd (P18242; CATD_MOUSE). Ctsd (P24268; CATD_RAT)	ALVLIAFA	MEROPS:A01.009	Endopeptidase (input)	-1765	MEROPS score threshold (-22.64)	79	8474
105	P02768	25	48	C-terminus	CTSE (P14091; CATE_HUMAN). Ctse (P16228; CATE_RAT). Ctse (P70269; CATE_MOUSE)	ALVLIAFA	MEROPS:A01.010	Endopeptidase (input)	-1754	MEROPS score threshold (-22.27)	71	8748
105	P02768	25	48	C-terminus	CTSG (P08311; CATG_HUMAN). Ctsg (P17977; CATG_RAT). Ctsg (P28293; CATG_MOUSE)	ALVLIAFA	MEROPS:S01.133	Endopeptidase (input)	-2174	MEROPS score threshold (-24.91)	63	7825
105	P02768	25	48	C-terminus	Ctsk (O35186; CATK_RAT). CTSK (P43235; CATK_HUMAN). Ctsk (P55097; CATK_MOUSE)	ALVLIAFA	MEROPS:C01.036	Endopeptidase (input)	-2475	MEROPS score threshold (-25.77)	57	7657
105	P02768	25	48	C-terminus	Ctsl (P06797; CATL1_MOUSE). Ctsl (P07154; CATL1_RAT). CTSL (P07711; CATL1_HUMAN)	ALVLIAFA	MEROPS:C01.032	Endopeptidase (input)	-2142	MEROPS score threshold (-25.1)	68	6299
105	P02768	25	48	C-terminus	Ctss (O70370; CATS_MOUSE). CTSS (P25774; CATS_HUMAN). Ctss (Q02765; CATS_RAT)	ALVLIAFA	MEROPS:C01.034	Endopeptidase (input)	-211	MEROPS score threshold (-25.53)	60	6146
105	P02768	25	48	C-terminus	ELANE (P08246; ELNE_HUMAN). Elane (Q3UP87; ELNE_MOUSE)	ALVLIAFA	MEROPS:S01.131	Endopeptidase (input)	-2312	MEROPS score threshold (-23.57)	77	7782
105	P02768	25	48	C-terminus	GZMM (P51124; GRAM_HUMAN). Gzmm (Q03238; GRAM_RAT)	ALVLIAFA	MEROPS:S01.139	Endopeptidase (input)	-1999	MEROPS score threshold (-21.93)	74	9247
105	P02768	25	48	C-terminus	HTRA2 (O43464; HTRA2_HUMAN). Htra2 (Q9JIY5; HTRA2_MOUSE)	ALVLIAFA	MEROPS:S01.278	Endopeptidase (input)	-2165	MEROPS score threshold (-22.4)	64	9469
105	P02768	25	48	N-terminus	KLK4 (Q9Y5K2; KLK4_HUMAN). Klk4 (Q9Z0M1; KLK4_MOUSE)	VFRRDAHK	MEROPS:S01.251	Endopeptidase (input)	-2109	MEROPS score threshold (-22.45)	74	9582
105	P02768	25	48	C-terminus	KLK6 (Q92876; KLK6_HUMAN)	ALVLIAFA	MEROPS:S01.236	Endopeptidase (input)	-2252	MEROPS score threshold (-23.61)	80	9576
105	P02768	25	48	C-terminus	Mcpt3 (P21843; MCPT3_MOUSE). CMA1 (P23946; CMA1_HUMAN)	ALVLIAFA	MEROPS:S01.140	Endopeptidase (input)	-2283	MEROPS score threshold (-23.04)	93	9534
105	P02768	25	48	C-terminus	Mep1a (P28825; MEP1A_MOUSE). MEP1A (Q16819; MEP1A_HUMAN). Mep1a (Q64230; MEP1A_RAT)	ALVLIAFA	MEROPS:M12.002	Endopeptidase (input)	-2289	MEROPS score threshold (-23.48)	78	6559
105	P02768	25	48	C-terminus	Mmp12 (P34960; MMP12_MOUSE). MMP12 (P39900; MMP12_HUMAN). Mmp12 (Q63341; MMP12_RAT)	ALVLIAFA	MEROPS:M10.009	Endopeptidase (input)	-2192	MEROPS score threshold (-22.75)	67	8847
105	P02768	25	48	C-terminus	MMP2 (P08253; MMP2_HUMAN). Mmp2 (P33434; MMP2_MOUSE). Mmp2 (P33436; MMP2_RAT)	ALVLIAFA	MEROPS:M10.003	Endopeptidase (input)	-2221	MEROPS score threshold (-22.7)	76	8688
105	P02768	25	48	C-terminus	Mmp3 (P03957; MMP3_RAT). MMP3 (P08254; MMP3_HUMAN). Mmp3 (P28862; MMP3_MOUSE)	ALVLIAFA	MEROPS:M10.005	Endopeptidase (input)	-2307	MEROPS score threshold (-23.35)	70	7935
105	P02768	25	48	C-terminus	MMP7 (P09237; MMP7_HUMAN). Mmp7 (P50280; MMP7_RAT). Mmp7 (Q10738; MMP7_MOUSE)	ALVLIAFA	MEROPS:M10.008	Endopeptidase (input)	-2032	MEROPS score threshold (-26.58)	54	5397
105	P02768	25	48	C-terminus	MMP9 (P14780; MMP9_HUMAN). Mmp9 (P41245; MMP9_MOUSE). Mmp9 (P50282; MMP9_RAT)	ALVLIAFA	MEROPS:M10.004	Endopeptidase (input)	-2206	MEROPS score threshold (-24.54)	63	6368
105	P02768	25	48	N-terminus	Pcsk5 (P41413; PCSK5_RAT). Pcsk5 (Q04592; PCSK5_MOUSE). PCSK5 (Q92824; PCSK5_HUMAN)	VFRRDAHK	MEROPS:S08.076	Endopeptidase (input)	-1906	MEROPS score threshold (-21.35)	36	9955
105	P02768	25	48	C-terminus	PGA3 (P0DJD8; PEPA3_HUMAN)	ALVLIAFA	MEROPS:A01.001	Endopeptidase (input)	-2031	MEROPS score threshold (-24.17)	72	4997
